# Supplementary material for: A conserved CCM complex promotes apoptosis non-autonomously by regulating zinc homeostasis
Source: Nat Commun. 2019 Apr 17;10:1791. doi: 10.1038/s41467-019-09829-z (PMC6470173; doi:10.1038/s41467-019-09829-z)
Supplement: Supplementary file 3 — Supplementary Data 1 [file 41467_2019_9829_MOESM3_ESM.xlsx]

## Sheet: Sheet1
Supplementary Data 1 Chapman et al. 2019
Tracking_ID	WBID	Gene_name	Locus	N2_FPKM	Kri-1_FPKM	log2(fold_change)	STATUS	test_stat	p_value	q_value	significance_call
XLOC_028171	WBGene00219932	F33E11.7	V:318953-319050	134.751	0	#NAME?	OK	nan	0.00135	0.018306	yes
XLOC_011087	WBGene00220047	R74.11	III:4190496-4190640	15.8862	0	#NAME?	OK	nan	0.00315	0.0357084	yes
XLOC_035093	WBGene00044213	Y102A5C.36	V:16926926-16927447	20.8543	0	#NAME?	OK	nan	5e-05	0.00109187	yes
XLOC_031200	WBGene00014954,WBGene00014955	Y102A5C.5,Y102A5C.6	V:16928327-16930098	19.2112	0.142083	-7.07907	OK	-4.05176	0.0001	0.00202532	yes
XLOC_033037	WBGene00001399	fat-7	V:7145655-7159188	40.7604	1.18615	-5.10281	OK	-3.72106	5e-05	0.00109187	yes
XLOC_009058	WBGene00021703	cpt-3	III:2082818-2088272	1.19123	0.0563017	-4.40312	OK	-3.70315	0.00285	0.0332882	yes
XLOC_004010	WBGene00019495	sdz-24	II:658668-659867	1.99773	0.0998088	-4.32305	OK	-1.84448	0.0003	0.00533258	yes
XLOC_039218	WBGene00006927	vit-3	X:3567396-3572566	570.126	31.3001	-4.18704	OK	-17.3473	5e-05	0.00109187	yes
XLOC_039720	WBGene00017691	ilys-5	X:6516306-6536845	1147.26	63.9787	-4.16445	OK	-7.16343	5e-05	0.00109187	yes
XLOC_020468	WBGene00009518	clec-166	IV:1247385-1251517	3.3104	0.189025	-4.13035	OK	-5.17958	5e-05	0.00109187	yes
XLOC_029421	WBGene00020938	clec-218	V:8307969-8310878	10.4379	0.621689	-4.0695	OK	-6.52315	5e-05	0.00109187	yes
XLOC_028512	WBGene00021565	Y45G12C.1	V:2565683-2570743	2.02835	0.127168	-3.9955	OK	-3.15825	0.0007	0.0107053	yes
XLOC_003968	WBGene00015403	clec-10	II:402659-404235	9.84056	0.648144	-3.92435	OK	-6.35468	5e-05	0.00109187	yes
XLOC_032157	WBGene00017501	pud-3	V:2324509-2327262	12.1165	0.820443	-3.88443	OK	-3.8803	5e-05	0.00109187	yes
XLOC_022586	WBGene00015052	clec-52	IV:8167162-8168774	7.51704	0.540548	-3.79767	OK	-5.26298	5e-05	0.00109187	yes
XLOC_029130	WBGene00019654	K11G9.3	V:6669822-6672038	1.89146	0.152798	-3.62981	OK	-4.20971	5e-05	0.00109187	yes
XLOC_031928	WBGene00020016	lipl-3	V:521675-524218	1.83124	0.15288	-3.58235	OK	-3.58147	0.00015	0.00291762	yes
XLOC_037060	WBGene00006925	vit-1	X:7727900-7733308	998.293	86.2405	-3.53303	OK	-14.0646	5e-05	0.00109187	yes
XLOC_028472	WBGene00017498	pud-4	V:2324509-2327262	8.53458	0.751687	-3.50512	OK	-2.45416	0.00125	0.0172123	yes
XLOC_023218	WBGene00003093	lys-4	IV:11621442-11623124	452.457	42.5484	-3.4106	OK	-11.2799	5e-05	0.00109187	yes
XLOC_015588	WBGene00009895	scl-2	IV:13057677-13059092	96.6659	11.2278	-3.10594	OK	-4.46903	5e-05	0.00109187	yes
XLOC_009267	WBGene00007963	cyp-25A1	III:3832599-3834589	14.5353	1.71009	-3.08742	OK	-6.34221	5e-05	0.00109187	yes
XLOC_038183	WBGene00077757	E02H4.7	X:14256270-14257422	15.8473	1.88689	-3.07016	OK	-4.53187	5e-05	0.00109187	yes
XLOC_014512	WBGene00016595	C42D4.2	IV:7180543-7182993	3.57514	0.441387	-3.01788	OK	-4.79855	5e-05	0.00109187	yes
XLOC_006999	WBGene00044379	F40H7.12	II:3687790-3688691	3.89267	0.54699	-2.83117	OK	-3.41451	5e-05	0.00109187	yes
XLOC_032010	WBGene00000785	cpr-5	V:1132596-1133993	209.494	30.5915	-2.77571	OK	-10.0118	5e-05	0.00109187	yes
XLOC_005184	WBGene00016274	C30G12.2	II:7290372-7291943	20.0043	3.13807	-2.67236	OK	-5.53554	5e-05	0.00109187	yes
XLOC_010259	WBGene00006784	unc-49	III:10520675-10532706	51.7403	8.22361	-2.65344	OK	-3.61847	5e-05	0.00109187	yes
XLOC_034282	WBGene00011800	T16G1.6	V:12935535-12937187	2.42504	0.389375	-2.63878	OK	-3.47941	5e-05	0.00109187	yes
XLOC_030646	WBGene00008793	F14D7.6	V:14301420-14306871	12.5242	2.06768	-2.59863	OK	-3.43887	5e-05	0.00109187	yes
XLOC_033211	WBGene00000620	col-43	V:8049743-8050893	2.31478	0.38878	-2.57385	OK	-3.0333	5e-05	0.00109187	yes
XLOC_005608	WBGene00009146	F26C11.1	II:9895544-9897339	1.72391	0.304792	-2.49979	OK	-3.01435	5e-05	0.00109187	yes
XLOC_037836	WBGene00008451	E01G6.3	X:12241715-12244652	1.61192	0.30654	-2.39464	OK	-3.31133	5e-05	0.00109187	yes
XLOC_029708	WBGene00009773	lipl-2	V:9791570-9793391	2.28603	0.439611	-2.37854	OK	-3.17628	5e-05	0.00109187	yes
XLOC_030995	WBGene00009488	oac-20	V:15978715-15982854	2.63898	0.529232	-2.31801	OK	-3.13747	0.0001	0.00202532	yes
XLOC_023221	WBGene00003095	lys-6	IV:11626909-11627947	10.8793	2.40455	-2.17775	OK	-3.55697	5e-05	0.00109187	yes
XLOC_007787	WBGene00009898	dod-23	II:8398159-8399160	401.759	91.9407	-2.12755	OK	-8.09513	5e-05	0.00109187	yes
XLOC_000277	WBGene00020989	W03D8.8	I:2791688-2794895	3.10215	0.715458	-2.11633	OK	-3.18778	5e-05	0.00109187	yes
XLOC_034688	WBGene00011340	ugt-30	V:15121728-15125214	1.59063	0.389376	-2.03036	OK	-2.89694	0.00015	0.00291762	yes
XLOC_028544	WBGene00020182	ugt-53	V:2849351-2852031	8.36722	2.13186	-1.97264	OK	-4.03012	5e-05	0.00109187	yes
XLOC_000094	WBGene00005002	spp-17	I:1016404-1017180	1994.66	512.742	-1.95984	OK	-7.90658	5e-05	0.00109187	yes
XLOC_020267	WBGene00013996	ZK550.2	IV:17245597-17249749	8.70729	2.2399	-1.95879	OK	-4.16142	5e-05	0.00109187	yes
XLOC_028511	WBGene00001758	gst-10	V:2561689-2564708	27.4036	7.18711	-1.93088	OK	-4.15461	5e-05	0.00109187	yes
XLOC_034256	WBGene00013904	ugt-6	V:12795480-12798154	3.92724	1.04558	-1.90922	OK	-3.38036	5e-05	0.00109187	yes
XLOC_031523	WBGene00013947	ZK228.4	V:18462803-18465320	21.4393	5.71503	-1.90742	OK	-4.15449	5e-05	0.00109187	yes
XLOC_012717	WBGene00022083	Y69A2AR.12	IV:2568467-2572317	1.10391	0.298239	-1.88808	OK	-2.30024	0.00015	0.00291762	yes
XLOC_030198	WBGene00000781	cpr-1	V:11975514-11976759	489.475	134.27	-1.8661	OK	-7.4457	5e-05	0.00109187	yes
XLOC_033340	WBGene00015225	B0507.8	V:8760686-8763194	1.03214	0.291031	-1.8264	OK	-2.04035	0.00145	0.0194398	yes
XLOC_030521	WBGene00011330	T01D3.6	V:13716848-13720402	34.2641	9.83019	-1.80141	OK	-6.17046	5e-05	0.00109187	yes
XLOC_014722	WBGene00003099	lys-10	IV:8332825-8333559	8.25238	2.4306	-1.7635	OK	-2.53039	0.00025	0.00458108	yes
XLOC_005509	WBGene00012323	oac-54	II:9158107-9159874	3.20931	0.955743	-1.74757	OK	-2.88402	5e-05	0.00109187	yes
XLOC_015098	WBGene00008485	ugt-43	IV:10464658-10467240	1.67932	0.501183	-1.74447	OK	-2.47831	0.0003	0.00533258	yes
XLOC_040066	WBGene00018885	F55E10.6	X:8344699-8346359	11.4683	3.5012	-1.71173	OK	-3.48582	5e-05	0.00109187	yes
XLOC_003121	WBGene00010859	M04C9.4	I:9355071-9357079	1.45824	0.445295	-1.71139	OK	-2.33895	0.0004	0.0067639	yes
XLOC_032383	WBGene00003096	lys-7	V:3481418-3482600	225.51	69.2924	-1.70242	OK	-6.37936	5e-05	0.00109187	yes
XLOC_005077	WBGene00006636	tsp-10	II:6718534-6723951	7.05617	2.16942	-1.70158	OK	-2.18398	0.00025	0.00458108	yes
XLOC_012726	WBGene00022076	daao-1	IV:2614199-2617192	5.26879	1.64582	-1.67867	OK	-2.86502	5e-05	0.00109187	yes
XLOC_020467	WBGene00009522,WBGene00009523	F38A1.9,clec-165	IV:1244246-1246957	2.19778	0.703275	-1.64389	OK	-1.63152	0.0042	0.0448273	yes
XLOC_036374	WBGene00000738	col-165	X:4353617-4354811	4.6168	1.48269	-1.63868	OK	-2.40522	0.00035	0.00601848	yes
XLOC_031391	WBGene00001397	fat-5	V:17723779-17730381	18.0972	5.81929	-1.63685	OK	-4.43551	5e-05	0.00109187	yes
XLOC_039193	WBGene00000989	dhs-26	X:3360684-3362493	4.8737	1.56796	-1.63613	OK	-2.50945	5e-05	0.00109187	yes
XLOC_028548	WBGene00002055	ifc-1	V:2881392-2883754	9.74499	3.25161	-1.58351	OK	-3.56218	5e-05	0.00109187	yes
XLOC_031709	WBGene00013819	Y116F11A.6	V:19727480-19727922	15.6174	5.26003	-1.57001	OK	-2.28053	0.00075	0.011348	yes
XLOC_005697	WBGene00014057	ZK673.1	II:10443326-10445156	30.5756	10.3189	-1.56709	OK	-2.36438	0.0003	0.00533258	yes
XLOC_032572	WBGene00022584	ZC266.1	V:4694969-4700289	7.51959	2.58204	-1.54214	OK	-2.7581	5e-05	0.00109187	yes
XLOC_038827	WBGene00016644	C44C1.5	X:975525-978445	30.9054	10.6209	-1.54096	OK	-3.73292	5e-05	0.00109187	yes
XLOC_028697	WBGene00019473	cyp-35A5	V:3936373-3938496	1.96413	0.675882	-1.53905	OK	-2.32837	0.0002	0.0037867	yes
XLOC_005380	WBGene00008799	F14E5.1	II:8417662-8419754	1.52344	0.537521	-1.50294	OK	-2.0726	0.00125	0.0172123	yes
XLOC_009300	WBGene00006830	unc-103	III:4115322-4147279	6.31044	2.23592	-1.49687	OK	-3.4414	5e-05	0.00109187	yes
XLOC_036210	WBGene00006929	vit-5	X:3403470-3408605	1423.23	508.141	-1.48587	OK	-3.30261	5e-05	0.00109187	yes
XLOC_006751	WBGene00022870	ZK1240.5	II:2316162-2318124	1.2984	0.467098	-1.47494	OK	-1.9261	0.00255	0.030847	yes
XLOC_028565	WBGene00019105	asp-8	V:3024218-3027933	2.60003	0.936791	-1.47273	OK	-2.38655	0.00025	0.00458108	yes
XLOC_034387	WBGene00008341	ttr-44	V:13523529-13530744	39.9006	14.4225	-1.46809	OK	-2.90702	5e-05	0.00109187	yes
XLOC_021293	WBGene00021160	gba-4	IV:5344590-5350929	34.5309	12.6992	-1.44315	OK	-2.42095	5e-05	0.00109187	yes
XLOC_005400	WBGene00004155	pqn-73	II:8540719-8545452	1.40537	0.518399	-1.43882	OK	-2.3529	0.0001	0.00202532	yes
XLOC_031182	WBGene00011852	clec-26	V:16848633-16850196	1.89045	0.699508	-1.43432	OK	-2.02824	0.0013	0.0177975	yes
XLOC_040848	WBGene00010706	cyp-14A2	X:13267604-13269697	0.878041	0.325279	-1.43261	OK	-1.77467	0.0039	0.0424528	yes
XLOC_014891	WBGene00007508	C10C5.4	IV:9378602-9380450	20.5355	7.77336	-1.40151	OK	-3.61106	5e-05	0.00109187	yes
XLOC_035118	WBGene00011486	T05E12.3	V:17076864-17077978	14.2426	5.41869	-1.39419	OK	-2.80211	5e-05	0.00109187	yes
XLOC_035883	WBGene00000988	dhs-25	X:1486492-1494356	96.5948	37.8343	-1.35225	OK	-4.52571	5e-05	0.00109187	yes
XLOC_039869	WBGene00004989	spp-4	X:7318274-7318776	73.8469	29.1765	-1.33973	OK	-2.89554	5e-05	0.00109187	yes
XLOC_012513	WBGene00018256	cutl-28	IV:684496-688339	0.74655	0.295414	-1.3375	OK	-1.82029	0.0034	0.0379978	yes
XLOC_034446	WBGene00007362	cyp-35C1	V:13896656-13898488	11.6888	4.65523	-1.3282	OK	-3.05743	5e-05	0.00109187	yes
XLOC_012587	WBGene00009515	clec-170	IV:1266865-1274371	2.71861	1.08649	-1.3232	OK	-2.18017	0.00045	0.00742422	yes
XLOC_029759	WBGene00007423	C08B6.2	V:10105711-10107392	1.33014	0.535851	-1.31168	OK	-1.30163	0.00255	0.030847	yes
XLOC_035710	WBGene00009293	F31D4.8	V:20866752-20868429	9.71249	3.94172	-1.30101	OK	-2.31664	0.00035	0.00601848	yes
XLOC_040152	WBGene00019730	asns-2	X:8748430-8750969	17.3013	7.02723	-1.29985	OK	-3.70722	5e-05	0.00109187	yes
XLOC_028180	WBGene00022642	lipl-5	V:385736-388090	215.89	89.1547	-1.27591	OK	-5.36497	5e-05	0.00109187	yes
XLOC_009666	WBGene00044455	F23F12.13	III:6495676-6498177	1.65172	0.684851	-1.27011	OK	-1.94883	0.00115	0.0160684	yes
XLOC_028730	WBGene00016783	irg-2	V:4042403-4043600	2.32599	0.970106	-1.26163	OK	-1.6715	0.00455	0.047775	yes
XLOC_030863	WBGene00000986	dhs-23	V:15381096-15382305	4.11585	1.71907	-1.25956	OK	-1.9409	0.00115	0.0160684	yes
XLOC_029186	WBGene00016361	C33G8.3	V:7007300-7008339	10.8717	4.54484	-1.25828	OK	-1.98014	0.00155	0.0206059	yes
XLOC_041156	WBGene00008607	F09B12.3	X:15095334-15097954	26.7354	11.1949	-1.25592	OK	-3.8674	5e-05	0.00109187	yes
XLOC_035429	WBGene00004236	ptr-22	V:18919233-18931381	1.07063	0.45168	-1.24509	OK	-1.823	0.00115	0.0160684	yes
XLOC_041401	WBGene00017730	F22H10.6	X:16689319-16690860	49.8727	21.4671	-1.21613	OK	-3.18676	5e-05	0.00109187	yes
XLOC_028245	WBGene00017957	F31F4.1	V:684088-686289	3.60945	1.55475	-1.21509	OK	-1.96703	0.0017	0.0222673	yes
XLOC_000847	WBGene00010644	K07G5.5	I:7170025-7172189	6.61891	2.86318	-1.20898	OK	-2.29211	0.00035	0.00601848	yes
XLOC_005177	WBGene00017969	F32A5.3	II:7232852-7238349	27.8117	12.0753	-1.20363	OK	-3.01963	5e-05	0.00109187	yes
XLOC_008621	WBGene00013207	Y54G9A.4	II:13713018-13715872	4.03322	1.76528	-1.19204	OK	-1.88984	0.00195	0.0246792	yes
XLOC_023276	WBGene00014089	ZK822.1	IV:11918109-11922128	1.10491	0.485696	-1.1858	OK	-1.8059	0.00225	0.0276884	yes
XLOC_032041	WBGene00019977	fpn-1.2	V:1462012-1464777	3.10506	1.38549	-1.16422	OK	-2.04288	0.00105	0.0149949	yes
XLOC_011374	WBGene00018343	F42A10.7	III:6177914-6178702	20.6649	9.2947	-1.1527	OK	-2.36322	5e-05	0.00109187	yes
XLOC_030266	WBGene00001493	frm-7	V:12302483-12306972	68.1039	30.6418	-1.15224	OK	-5.92553	5e-05	0.00109187	yes
XLOC_032126	WBGene00194908	F22F7.8	V:2120683-2121942	52.1072	23.709	-1.13605	OK	-1.98341	0.00115	0.0160684	yes
XLOC_022744	WBGene00003958	pcp-3	IV:9155078-9159019	19.9207	9.10909	-1.12889	OK	-3.81689	5e-05	0.00109187	yes
XLOC_034281	WBGene00011801	T16G1.7	V:12932940-12935052	3.31843	1.52174	-1.12478	OK	-1.9306	0.0017	0.0222673	yes
XLOC_033607	WBGene00007536	daf-36	V:10222306-10225722	15.3007	7.03819	-1.12032	OK	-2.86108	5e-05	0.00109187	yes
XLOC_036147	WBGene00019738	clec-265	X:3031722-3033203	18.5804	8.56301	-1.11759	OK	-2.81165	5e-05	0.00109187	yes
XLOC_028755	WBGene00003704	nhr-114	V:4175886-4191515	118.816	54.9412	-1.11278	OK	-1.90808	0.0015	0.0200159	yes
XLOC_035613	WBGene00013762	Y113G7B.12	V:20208683-20212451	2.29027	1.06421	-1.10573	OK	-2.18574	0.0002	0.0037867	yes
XLOC_007606	WBGene00000169	aqp-1	II:7232852-7238349	27.0157	12.5681	-1.10403	OK	-1.72336	0.00455	0.047775	yes
XLOC_006091	WBGene00009396	clec-65	II:12901293-12903335	107.096	49.8531	-1.10315	OK	-4.17623	5e-05	0.00109187	yes
XLOC_022976	WBGene00011175	R09E10.5	IV:10295407-10302310	1.76283	0.821287	-1.10193	OK	-2.1342	0.00045	0.00742422	yes
XLOC_032976	WBGene00003844	odc-1	V:6898540-6900223	22.057	10.4445	-1.07849	OK	-3.11852	5e-05	0.00109187	yes
XLOC_031076	WBGene00007833	oac-6	V:16302747-16306156	3.41632	1.62043	-1.07606	OK	-2.08442	0.00045	0.00742422	yes
XLOC_037118	WBGene00016714	C46F2.1	X:8078062-8080253	5.45809	2.59553	-1.07237	OK	-1.94234	0.0018	0.0232774	yes
XLOC_012018	WBGene00011803,WBGene00011808	T16G12.1,T16G12.7	III:10038532-10049859	6.85023	3.28238	-1.06141	OK	-3.13631	5e-05	0.00109187	yes
XLOC_007211	WBGene00004020	pho-1	II:5231423-5235926	33.8303	16.3236	-1.05135	OK	-3.052	5e-05	0.00109187	yes
XLOC_032754	WBGene00016892	C53A3.2	V:5762333-5763846	3.91101	1.8997	-1.04177	OK	-1.86542	0.0022	0.0272379	yes
XLOC_008497	WBGene00012582	clec-8	II:12575690-12577722	3.87109	1.89511	-1.03046	OK	-1.82746	0.00235	0.0287451	yes
XLOC_035310	WBGene00011212	R10E8.6	V:18258995-18266364	1.22623	0.606877	-1.01475	OK	-1.99236	0.0016	0.0212112	yes
XLOC_033677	WBGene00012531	Y32F6B.1	V:10478589-10484740	7.89739	3.90912	-1.01453	OK	-2.17369	0.00085	0.0125673	yes
XLOC_029748	WBGene00002263	lea-1	V:10011870-10031094	473.029	234.225	-1.01403	OK	-3.97807	5e-05	0.00109187	yes
XLOC_030316	WBGene00012144	T28H10.3	V:12513020-12517205	90.511	181.936	1.00727	OK	4.00389	5e-05	0.00109187	yes
XLOC_028824	WBGene00020589	T19H12.3	V:4885696-4886809	21.3087	42.8359	1.00738	OK	2.15368	0.0005	0.00808977	yes
XLOC_034442	WBGene00006025,WBGene00008628	srx-134,ttr-21	V:13853833-13856476	2.81752	5.67031	1.009	OK	1.98756	0.0008	0.0119647	yes
XLOC_022579	WBGene00004979	sph-1	IV:8130566-8133692	16.7217	33.7005	1.01105	OK	1.86274	0.0029	0.033789	yes
XLOC_037147	WBGene00019779	M60.2	X:8242055-8247882	47.4304	95.8764	1.01536	OK	3.95527	5e-05	0.00109187	yes
XLOC_036558	WBGene00016134	C26B9.5	X:5329454-5332339	33.7403	68.261	1.01659	OK	3.88778	5e-05	0.00109187	yes
XLOC_007206	WBGene00044389	C27D6.12	II:5171909-5177996	33.8469	68.5218	1.01754	OK	1.80647	0.00375	0.0412297	yes
XLOC_015099	WBGene00008486	ugt-44	IV:10469762-10471890	21.7003	44.071	1.02211	OK	3.58413	5e-05	0.00109187	yes
XLOC_029584	WBGene00004119	pqn-31	V:9109602-9111019	5.16159	10.4946	1.02376	OK	2.26303	0.0002	0.0037867	yes
XLOC_005347	WBGene00004264	qua-1	II:8198802-8204005	0.8155	1.65856	1.02418	OK	1.95046	0.00075	0.011348	yes
XLOC_033666	WBGene00009058,WBGene00012530	F22E12.1,Y32F6A.5	V:10446533-10457347	110.911	225.665	1.02478	OK	4.36221	5e-05	0.00109187	yes
XLOC_008016	WBGene00014252	ZK1320.2	II:9657875-9659002	125.208	255.132	1.02691	OK	4.00142	5e-05	0.00109187	yes
XLOC_002887	WBGene00003746	nlp-8	I:7800459-7801822	6.18341	12.6234	1.02963	OK	2.11841	0.0006	0.00946047	yes
XLOC_006779	WBGene00219707	linc-8	II:2501837-2503802	7.05403	14.4083	1.03038	OK	2.21251	0.00015	0.00291762	yes
XLOC_023417	WBGene00003995	pgp-1	IV:12591695-12599169	3.31506	6.77463	1.03111	OK	2.83815	5e-05	0.00109187	yes
XLOC_034153	WBGene00009096	fipr-1	V:12358646-12363691	32.3359	66.1363	1.03231	OK	2.01364	0.0007	0.0107053	yes
XLOC_014769	WBGene00018334	cyp-33E2	IV:8612391-8614647	4.61324	9.43834	1.03275	OK	2.38803	5e-05	0.00109187	yes
XLOC_009683	-	-	III:6628270-6631527	2.51309	5.14236	1.03297	OK	2.51637	5e-05	0.00109187	yes
XLOC_030116	WBGene00009386	tag-290	V:11613306-11614876	6.44563	13.2053	1.03473	OK	2.19593	0.0004	0.0067639	yes
XLOC_001649	WBGene00012216	W02D9.10	I:12551537-12552370	18.8536	38.6325	1.03498	OK	2.76998	5e-05	0.00109187	yes
XLOC_037117	WBGene00015947	C18A11.1	X:8069504-8070289	14.6828	30.0925	1.03528	OK	2.08273	0.0004	0.0067639	yes
XLOC_038891	WBGene00219885,WBGene00006650	F09E10.14,tts-1	X:1504130-1504998	767.703	1575.42	1.03712	OK	3.88738	5e-05	0.00109187	yes
XLOC_036914	WBGene00020126	flp-26	X:7029135-7029639	11.1329	22.8562	1.03775	OK	1.83573	0.00225	0.0276884	yes
XLOC_035864	WBGene00018939	fbxa-190	X:1372011-1374630	1.29638	2.67038	1.04255	OK	1.75474	0.0034	0.0379978	yes
XLOC_006274	WBGene00010196	F57C2.4	II:14525311-14526033	367.05	756.545	1.04345	OK	3.66788	5e-05	0.00109187	yes
XLOC_036145	WBGene00000175	aqp-7	X:3025061-3026971	63.8638	131.843	1.04575	OK	3.98491	5e-05	0.00109187	yes
XLOC_029977	WBGene00003771	nlp-33	V:11147343-11147810	64.7125	133.867	1.04869	OK	2.52617	5e-05	0.00109187	yes
XLOC_041462	WBGene00015122	B0302.5	X:17193297-17195118	23.4619	48.615	1.05108	OK	2.92974	5e-05	0.00109187	yes
XLOC_009461	WBGene00016684	C45G9.13	III:5042425-5044674	5.19271	10.7701	1.05247	OK	1.80119	0.0035	0.038932	yes
XLOC_006115	WBGene00009642	F42G4.5	II:13073492-13076225	10.9296	22.6827	1.05335	OK	2.67346	5e-05	0.00109187	yes
XLOC_031022	WBGene00009049	F22B8.7	V:16095223-16097320	11.7581	24.4053	1.05353	OK	2.79835	5e-05	0.00109187	yes
XLOC_036781	WBGene00000740	col-167	X:6323296-6324517	1.50226	3.12159	1.05515	OK	1.63564	0.0046	0.0481934	yes
XLOC_029818	WBGene00007073	ugt-2	V:10398809-10401313	3.78757	7.88755	1.0583	OK	2.40178	0.0001	0.00202532	yes
XLOC_040458	WBGene00009816	F47B10.5	X:10889080-10890526	10.6314	22.15	1.05897	OK	1.97703	0.00115	0.0160684	yes
XLOC_008236	WBGene00004300	ram-2	II:11015587-11016842	9.15592	19.0833	1.05954	OK	2.55035	5e-05	0.00109187	yes
XLOC_038104	WBGene00010116	F55F3.2	X:13760289-13763993	6.68261	13.9329	1.06001	OK	2.82622	5e-05	0.00109187	yes
XLOC_040149	WBGene00019732	M02D8.6	X:8731273-8731911	8.07174	16.8333	1.06037	OK	2.02394	0.0007	0.0107053	yes
XLOC_030753	WBGene00010383	mpst-3	V:14895646-14899019	17.9158	37.4195	1.06256	OK	3.21304	5e-05	0.00109187	yes
XLOC_020905	WBGene00019166	tat-2	IV:4827853-4846893	1.30241	2.72512	1.06513	OK	2.3595	0.0002	0.0037867	yes
XLOC_012497	WBGene00044457	C18H7.11	IV:596890-601695	2.67584	5.60338	1.06631	OK	2.00459	0.00065	0.0101477	yes
XLOC_009460	WBGene00016677,WBGene00002218	C45G9.6,klp-6	III:5030928-5040402	21.4182	44.9897	1.07076	OK	2.9602	5e-05	0.00109187	yes
XLOC_015539	WBGene00008553	F07C6.2	IV:12791170-12791808	4.6766	9.845	1.07393	OK	1.66416	0.00425	0.0451578	yes
XLOC_008256	WBGene00004096	pqm-1	II:11142750-11152600	16.1136	33.9661	1.07582	OK	3.02099	5e-05	0.00109187	yes
XLOC_029492	WBGene00022549	ZC196.5	V:8729457-8732789	2.30101	4.85213	1.07635	OK	2.18389	0.00025	0.00458108	yes
XLOC_040365	WBGene00007593	C14H10.3	X:10220645-10228142	9.64371	20.3554	1.07775	OK	3.62554	5e-05	0.00109187	yes
XLOC_034261	WBGene00013899	ZC443.4	V:12816920-12819545	2.38258	5.0305	1.07818	OK	2.24882	0.0003	0.00533258	yes
XLOC_001324	WBGene00044792	F59C6.14	I:10526601-10530094	8.47315	17.8971	1.07876	OK	1.69326	0.0039	0.0424528	yes
XLOC_029445	WBGene00044553	T23B12.11	V:8455395-8457606	9.36489	19.8035	1.08043	OK	2.02226	0.0009	0.0131428	yes
XLOC_037396	WBGene00007521	C11E4.7	X:9617246-9619093	4.8418	10.2401	1.08061	OK	2.23928	0.00025	0.00458108	yes
XLOC_029127	WBGene00004740	scd-2	V:6633268-6639658	0.479564	1.01431	1.0807	OK	1.94295	0.00165	0.0216922	yes
XLOC_033699	WBGene00011894	ttr-23	V:10589091-10589958	4.18024	8.84583	1.08141	OK	1.77202	0.00215	0.0267118	yes
XLOC_030117	WBGene00003762	nlp-24	V:11616282-11618266	69.4983	147.184	1.08257	OK	3.18632	5e-05	0.00109187	yes
XLOC_015071	WBGene00012783	Y43C5A.3	IV:10274035-10275411	17.1132	36.3086	1.0852	OK	2.72501	5e-05	0.00109187	yes
XLOC_041485	WBGene00017339	F10D7.2	X:17359769-17368642	5.72825	12.1572	1.08564	OK	2.61703	5e-05	0.00109187	yes
XLOC_010458	WBGene00013559	Y75B8A.28	III:12319107-12323868	6.20244	13.1777	1.08719	OK	2.57802	5e-05	0.00109187	yes
XLOC_040827	WBGene00003741	nlp-3	X:13177853-13178454	12.2159	25.9844	1.08889	OK	2.20476	0.00035	0.00601848	yes
XLOC_031051	WBGene00008677	F11A5.9	V:16214889-16218605	32.4226	69.2636	1.0951	OK	4.11893	5e-05	0.00109187	yes
XLOC_035122	WBGene00011487	T05E12.6	V:17084997-17090023	144.828	309.633	1.09622	OK	3.27013	5e-05	0.00109187	yes
XLOC_034507	WBGene00010516	K02E11.7	V:14253487-14254320	5.89823	12.6182	1.09715	OK	1.80776	0.00255	0.030847	yes
XLOC_033424	WBGene00016046	C24B5.4	V:9191616-9197309	4.05427	8.6769	1.09774	OK	2.13967	0.00075	0.011348	yes
XLOC_037863	WBGene00009640	nspc-10	X:12343613-12344043	89.2842	191.193	1.09855	OK	3.1108	5e-05	0.00109187	yes
XLOC_015061	WBGene00000698	col-124	IV:10214983-10232552	390.926	837.873	1.09984	OK	2.05888	0.0014	0.018912	yes
XLOC_040142	WBGene00018729	F53A9.6	X:8713462-8713952	26.3561	56.6002	1.10267	OK	2.37677	5e-05	0.00109187	yes
XLOC_031801	WBGene00010507	K02E2.6	V:20380579-20382036	9.11086	19.5728	1.10319	OK	1.67796	0.00105	0.0149949	yes
XLOC_015149	WBGene00012013	ugt-54	IV:10761639-10764424	1.81071	3.90031	1.10704	OK	2.03423	0.001	0.0144695	yes
XLOC_033159	WBGene00020247	T05B11.4	V:7751897-7754139	4.43619	9.57222	1.10953	OK	2.54581	5e-05	0.00109187	yes
XLOC_033954	WBGene00011713	T11F9.12	V:11493555-11496548	10.9334	23.5921	1.10956	OK	3.70132	5e-05	0.00109187	yes
XLOC_012763	WBGene00021895	clec-84	IV:2842473-2845595	28.7404	62.0692	1.1108	OK	3.36326	5e-05	0.00109187	yes
XLOC_038606	WBGene00017726	F22H10.2	X:16678487-16679823	32.6704	70.5602	1.11087	OK	2.05173	0.0005	0.00808977	yes
XLOC_009848	WBGene00022797	best-24	III:7898980-7904476	4.7264	10.2385	1.11519	OK	2.92054	5e-05	0.00109187	yes
XLOC_034526	WBGene00009803	F47B8.2	V:14315853-14316624	11.8722	25.7355	1.11617	OK	2.51554	0.0001	0.00202532	yes
XLOC_008500	WBGene00012588	lips-16	II:12610312-12612357	1.38615	3.01794	1.12248	OK	1.75877	0.00415	0.0443935	yes
XLOC_040715	WBGene00009634	nspc-9	X:12342954-12343355	90.2662	196.724	1.12391	OK	3.05107	5e-05	0.00109187	yes
XLOC_001363	WBGene00044413	B0205.12	I:10730466-10730712	253.75	553.568	1.12535	OK	2.40742	0.0009	0.0131428	yes
XLOC_030797	WBGene00077585	T01G5.8	V:15116267-15116595	83.9522	183.849	1.13088	OK	2.26659	0.0007	0.0107053	yes
XLOC_028388	WBGene00021602	clec-205	V:1760892-1765301	3.69449	8.10066	1.13266	OK	2.59426	5e-05	0.00109187	yes
XLOC_035896	WBGene00023226	B0344.1	X:1597050-1597835	3.0633	6.71672	1.13267	OK	1.90906	0.0019	0.024197	yes
XLOC_008598	WBGene00009741	drr-1	II:13495048-13495896	18.561	40.7914	1.13599	OK	2.88936	5e-05	0.00109187	yes
XLOC_008934	WBGene00021337	Y34F4.2	III:1010534-1011374	10.3995	22.9155	1.13981	OK	2.13292	0.00075	0.011348	yes
XLOC_031731	WBGene00000920	daf-28	V:19815444-19816219	10.4547	23.0648	1.14154	OK	1.88905	0.0029	0.033789	yes
XLOC_007764	WBGene00195142	M110.10	II:8214062-8214467	9.76296	21.5418	1.14175	OK	1.92701	0.0021	0.0262049	yes
XLOC_030633	WBGene00010515	K02E11.6	V:14250626-14251508	2.98545	6.5992	1.14434	OK	1.8908	0.0026	0.0309522	yes
XLOC_037105	WBGene00016407	C34D10.2	X:8014247-8031616	13.4927	29.8381	1.14498	OK	3.61638	5e-05	0.00109187	yes
XLOC_014737	WBGene00017069	D2096.1	IV:8396502-8397958	30.3144	67.0643	1.14554	OK	1.95763	0.0012	0.0166526	yes
XLOC_036568	WBGene00018035	sek-4	X:5375069-5376994	3.83488	8.4899	1.14656	OK	2.41679	0.0001	0.00202532	yes
XLOC_001434	WBGene00009466	F36D1.7	I:11263147-11263661	9.19526	20.3648	1.14712	OK	1.9825	0.00105	0.0149949	yes
XLOC_003069	WBGene00007855	C31H5.4	I:9042273-9042599	114.129	252.907	1.14794	OK	3.03092	5e-05	0.00109187	yes
XLOC_009188	WBGene00016635	C44B11.6	III:3152735-3153472	12.0683	26.8083	1.15146	OK	2.12659	0.00055	0.00877904	yes
XLOC_035874	WBGene00195185	F19G12.9	X:1419582-1420181	18.2602	40.5795	1.15205	OK	1.89627	0.0026	0.0309522	yes
XLOC_035819	WBGene00018984	F56F10.1	X:872516-875951	39.892	88.6845	1.15258	OK	4.52511	5e-05	0.00109187	yes
XLOC_039214	WBGene00015716	sox-4	X:3505439-3506391	6.23827	13.9336	1.15935	OK	2.3882	5e-05	0.00109187	yes
XLOC_012352	WBGene00185005	T03F6.10	III:13377530-13378339	5.4568	12.1943	1.16008	OK	1.79717	0.00365	0.0403797	yes
XLOC_005922	WBGene00008741	F13D12.6	II:11725223-11759311	141.721	316.862	1.16081	OK	2.06399	0.00105	0.0149949	yes
XLOC_009105	WBGene00021018	W04B5.1	III:2428193-2429434	2.65705	5.98195	1.17079	OK	1.74113	0.004	0.0432437	yes
XLOC_008183	WBGene00010897	lact-3	II:10652351-10657801	20.103	45.2669	1.17105	OK	3.98993	5e-05	0.00109187	yes
XLOC_034505	WBGene00010513	K02E11.4	V:14247523-14248075	8.66328	19.5103	1.17125	OK	1.96724	0.0015	0.0200159	yes
XLOC_030288	WBGene00009097	fipr-2	V:12363753-12369537	42.8135	96.5227	1.1728	OK	2.44847	0.0001	0.00202532	yes
XLOC_041041	WBGene00009091	F23D12.7	X:14448223-14453846	178.467	402.931	1.17488	OK	2.09225	0.00255	0.030847	yes
XLOC_040143	WBGene00018730	F53A9.7	X:8716533-8716999	14.6087	32.9882	1.17512	OK	2.20356	0.0003	0.00533258	yes
XLOC_012446	WBGene00021397,WBGene00021396	Y38C1AA.6,cutl-24	IV:162630-169980	2.2013	4.97581	1.17658	OK	2.00287	0.00145	0.0194398	yes
XLOC_041013	WBGene00010554	mlc-6	X:14245731-14246611	4.40721	9.96557	1.17709	OK	1.69669	0.00435	0.0459461	yes
XLOC_005847	WBGene00014666	C05D12.3	II:11424759-11430599	18.9285	42.8628	1.17917	OK	4.49513	5e-05	0.00109187	yes
XLOC_039290	WBGene00015823	C16B8.3	X:3968035-3968637	73.4921	166.493	1.1798	OK	3.99728	5e-05	0.00109187	yes
XLOC_037168	WBGene00018225	nep-14	X:8375287-8377304	1.65419	3.75348	1.1821	OK	2.07799	0.0003	0.00533258	yes
XLOC_028832	WBGene00015339	C02E7.6	V:4919206-4919581	39.4196	89.5538	1.18384	OK	2.40975	0.00025	0.00458108	yes
XLOC_010926	WBGene00022181	pho-9	III:2757167-2760816	5.81578	13.2431	1.1872	OK	2.68754	5e-05	0.00109187	yes
XLOC_033598	WBGene00194912,WBGene00014106	ZK856.18,ZK856.5	V:10184726-10190131	5.82238	13.2786	1.18942	OK	2.95218	5e-05	0.00109187	yes
XLOC_032997	WBGene00016367	nhr-162	V:6990147-6991863	0.929093	2.11982	1.19005	OK	1.79521	0.003	0.0344746	yes
XLOC_031539	WBGene00013081	Y51A2D.14	V:18582627-18582952	711.261	1623.58	1.19073	OK	3.60415	5e-05	0.00109187	yes
XLOC_014823	WBGene00000266,WBGene00008275	bre-1,nstp-1	IV:8984812-8990501	32.3873	74.0304	1.19269	OK	3.84672	5e-05	0.00109187	yes
XLOC_010728	WBGene00050914	T12B5.15	III:954294-954652	106.352	243.406	1.19451	OK	2.83009	5e-05	0.00109187	yes
XLOC_007843	WBGene00001505	fut-1	II:8756290-8758723	6.03664	13.8369	1.1967	OK	3.10091	5e-05	0.00109187	yes
XLOC_041052	WBGene00008358	nspc-18	X:14527170-14527582	37.2224	85.3256	1.19681	OK	2.61247	5e-05	0.00109187	yes
XLOC_029269	WBGene00017789	F25E5.8	V:7435412-7436962	36.8435	84.5704	1.19874	OK	3.77142	5e-05	0.00109187	yes
XLOC_032245	WBGene00018138	folt-2	V:2872464-2875600	241.213	553.852	1.19919	OK	5.39593	5e-05	0.00109187	yes
XLOC_034363	WBGene00009347	F32H5.1	V:13346277-13358037	31.3876	72.3528	1.20485	OK	4.14896	5e-05	0.00109187	yes
XLOC_029293	WBGene00017599	F19F10.3	V:7552154-7552679	9.64248	22.2426	1.20585	OK	2.13178	0.00075	0.011348	yes
XLOC_004094	WBGene00020740	T23F4.2	II:1163574-1165486	5.17849	11.9487	1.20625	OK	2.486	5e-05	0.00109187	yes
XLOC_023446	WBGene00010659	K08D8.5	IV:12910644-12912136	20.9021	48.2529	1.20697	OK	3.73516	5e-05	0.00109187	yes
XLOC_007547	WBGene00004058	pmp-1	II:6880700-6883754	13.915	32.1457	1.20798	OK	4.08873	5e-05	0.00109187	yes
XLOC_031665	WBGene00045461	C25F9.14	V:19436598-19437217	5.43532	12.5602	1.20842	OK	1.98265	0.0011	0.0155067	yes
XLOC_019313	WBGene00012418	Y7A9C.1	IV:16294153-16298479	1.14247	2.64324	1.21015	OK	2.14814	0.00085	0.0125673	yes
XLOC_038402	WBGene00010982	flp-32	X:15433786-15434970	5.51267	12.7589	1.21068	OK	1.86076	0.00195	0.0246792	yes
XLOC_033663	WBGene00012529,WBGene00008871	Y32F6A.4,tag-314	V:10426632-10433604	20.5635	47.8165	1.21742	OK	4.32472	5e-05	0.00109187	yes
XLOC_003308	WBGene00077521,WBGene00003233	maf-1,mgl-2	I:10382745-10391395	2.32963	5.42493	1.2195	OK	1.83056	0.00145	0.0194398	yes
XLOC_011582	WBGene00020052	R13A5.10	III:7582111-7583047	2.99479	6.97749	1.22025	OK	1.80908	0.00415	0.0443935	yes
XLOC_030019	WBGene00007282	clec-223	V:11273147-11278159	10.7518	25.1469	1.22581	OK	4.34594	5e-05	0.00109187	yes
XLOC_038886	WBGene00016998,WBGene00206384	D1005.4,acly-1	X:1484856-1486260	6.56022	15.3848	1.22969	OK	2.10419	0.00285	0.0332882	yes
XLOC_007150	WBGene00019895	aagr-2	II:4914493-4925248	91.0352	214.394	1.23577	OK	5.56372	5e-05	0.00109187	yes
XLOC_032334	WBGene00235094	K08D9.9	V:3236486-3236711	316.925	747.078	1.23712	OK	2.62259	0.00035	0.00601848	yes
XLOC_032084	WBGene00002016	hsp-16.2	V:1804333-1804971	19.7176	46.4965	1.23764	OK	2.88999	5e-05	0.00109187	yes
XLOC_010710	WBGene00020760	T24C4.4	III:872621-873531	6.88915	16.2501	1.23805	OK	2.19897	0.0005	0.00808977	yes
XLOC_005167	WBGene00016172	C27H5.2	II:7155630-7160938	4.68433	11.0757	1.24149	OK	2.99732	5e-05	0.00109187	yes
XLOC_034946	WBGene00045507	F10A3.17	V:16158670-16159781	11.4453	27.0938	1.24321	OK	3.28277	5e-05	0.00109187	yes
XLOC_039053	WBGene00018715	F52H2.3	X:2540066-2541073	3.70262	8.76709	1.24355	OK	2.02306	0.001	0.0144695	yes
XLOC_035060	WBGene00003702	nhr-112	V:16722060-16723844	1.20378	2.85919	1.24803	OK	1.94096	0.0009	0.0131428	yes
XLOC_030585	WBGene00011190	swt-6	V:13954276-13958323	12.4729	29.6323	1.24838	OK	3.21959	5e-05	0.00109187	yes
XLOC_036017	WBGene00020426	T10H10.2	X:2294749-2298194	3.55207	8.4463	1.24966	OK	2.9604	5e-05	0.00109187	yes
XLOC_015134	WBGene00001477	fmo-2	IV:10682523-10684385	2.03056	4.83311	1.25108	OK	2.06657	0.0006	0.00946047	yes
XLOC_001061	WBGene00010133	F55H12.2	I:8867797-8868300	19.3034	45.9688	1.2518	OK	2.67416	5e-05	0.00109187	yes
XLOC_041053	WBGene00008356	nspc-20	X:14529784-14530209	52.6421	125.936	1.25841	OK	3.09947	5e-05	0.00109187	yes
XLOC_013004	WBGene00019717	trx-3	IV:4487058-4488998	4.36867	10.4641	1.26019	OK	2.22323	0.0003	0.00533258	yes
XLOC_006908	WBGene00022572	ZC239.14	II:3221124-3222010	1.91646	4.62381	1.27064	OK	1.84296	0.00165	0.0216922	yes
XLOC_032863	WBGene00001581	gfi-1	V:6392535-6399921	24.5813	59.7375	1.28107	OK	5.59946	5e-05	0.00109187	yes
XLOC_038644	WBGene00045273	C08A9.11	X:17083161-17083742	6.03435	14.6996	1.28451	OK	2.01768	0.00105	0.0149949	yes
XLOC_010724	WBGene00020456	fbxa-60	III:944769-946293	15.6851	38.3463	1.28969	OK	3.75447	5e-05	0.00109187	yes
XLOC_007176	WBGene00206373	C27A2.12	II:5056227-5058113	0.646708	1.58969	1.29756	OK	1.89379	0.0019	0.024197	yes
XLOC_033966	WBGene00008336	C55A6.7	V:11519334-11520484	2.86371	7.04969	1.29968	OK	2.37171	0.0001	0.00202532	yes
XLOC_034326	WBGene00007153	clec-41	V:13134964-13138086	65.5716	161.447	1.29992	OK	5.51802	5e-05	0.00109187	yes
XLOC_037116	WBGene00015948	C18A11.2	X:8067687-8068095	9.38942	23.1467	1.3017	OK	1.89342	0.00475	0.0493293	yes
XLOC_032056	WBGene00017510	nhr-178	V:1603931-1607846	0.525397	1.29908	1.30601	OK	1.80325	0.00335	0.0376162	yes
XLOC_008570	WBGene00009311	mltn-1	II:13139478-13145310	1.39386	3.44737	1.30641	OK	2.51775	5e-05	0.00109187	yes
XLOC_034694	WBGene00014836	T09F5.12	V:15164748-15166350	3.62566	9.00966	1.31323	OK	2.42385	5e-05	0.00109187	yes
XLOC_028882	WBGene00015683	C10G8.4	V:5311934-5312316	786.662	1956.37	1.31437	OK	5.42205	5e-05	0.00109187	yes
XLOC_031984	WBGene00019563	K09C6.9	V:853463-855076	5.86766	14.6187	1.31696	OK	2.44265	0.0001	0.00202532	yes
XLOC_034276	WBGene00011286	ttr-29	V:12906129-12906746	3.3398	8.3281	1.31823	OK	2.0124	0.0019	0.024197	yes
XLOC_033908	WBGene00001716	grl-7	V:11344816-11347012	1.07026	2.66936	1.31854	OK	1.88041	0.00225	0.0276884	yes
XLOC_020596	WBGene00022382	Y94H6A.10	IV:2709899-2710670	40.7338	101.782	1.32118	OK	4.26658	5e-05	0.00109187	yes
XLOC_030445	WBGene00007932	zip-5	V:13264545-13269863	7.67661	19.1824	1.32124	OK	2.66881	5e-05	0.00109187	yes
XLOC_028746	WBGene00020236,WBGene00003647	lgc-1,nhr-57	V:4131899-4138825	3.68201	9.21934	1.32417	OK	2.86341	5e-05	0.00109187	yes
XLOC_023247	WBGene00011725	lips-5	IV:11768637-11773742	1.08474	2.72297	1.32783	OK	1.9936	0.0006	0.00946047	yes
XLOC_034337	WBGene00000732	col-159	V:13198229-13199315	16.414	41.2696	1.33015	OK	3.77015	5e-05	0.00109187	yes
XLOC_035885	WBGene00017294	F09E10.1	X:1502879-1503219	78.2563	196.98	1.33177	OK	2.83676	5e-05	0.00109187	yes
XLOC_010832	WBGene00021263	Y22D7AR.10	III:1701709-1702436	708.139	1783.26	1.33241	OK	5.09127	5e-05	0.00109187	yes
XLOC_029698	WBGene00000172,WBGene00077696	aqp-4,marc-1	V:9737591-9740870	13.7676	34.709	1.33403	OK	3.64953	5e-05	0.00109187	yes
XLOC_010403	WBGene00012757	Y41C4A.11	III:11719899-11723602	11.7641	29.7207	1.33708	OK	3.60655	5e-05	0.00109187	yes
XLOC_014746	WBGene00016181	C28C12.11	IV:8474098-8475280	0.744913	1.88551	1.33981	OK	1.64781	0.0036	0.0399196	yes
XLOC_005891	WBGene00010049	F54D5.3	II:11571644-11573028	304.961	772.156	1.34027	OK	5.4949	5e-05	0.00109187	yes
XLOC_001975	WBGene00004567	rrn-2.1	I:15064300-15064453	4250.48	10764.1	1.34054	OK	4.64384	5e-05	0.00109187	yes
XLOC_010600	WBGene00004796	sid-2	III:13674880-13686445	11.8227	29.9553	1.34125	OK	3.39858	5e-05	0.00109187	yes
XLOC_012200	WBGene00012755	Y41C4A.8	III:11706968-11708820	6.27967	15.9474	1.34456	OK	2.73328	5e-05	0.00109187	yes
XLOC_031696	WBGene00003764	nlp-26	V:19613527-19614521	46.2846	117.673	1.34618	OK	2.81665	5e-05	0.00109187	yes
XLOC_006611	WBGene00015597	fbxa-162	II:1607868-1609014	1.35889	3.45874	1.34782	OK	1.93417	0.00185	0.0238158	yes
XLOC_014615	WBGene00016845	C50F7.5	IV:7726717-7727951	13.9494	35.5692	1.35042	OK	3.28949	5e-05	0.00109187	yes
XLOC_029263	WBGene00017567	F18E3.11	V:7413436-7413840	44.6808	114.353	1.35577	OK	3.22852	5e-05	0.00109187	yes
XLOC_012707	WBGene00044468	Y69A2AL.2	IV:2482256-2484112	68.0284	174.226	1.35676	OK	4.08039	5e-05	0.00109187	yes
XLOC_003958	WBGene00001391	far-7	II:319792-321107	11.8555	30.3792	1.35752	OK	2.48091	5e-05	0.00109187	yes
XLOC_028132	WBGene00000829	ctb-1	MtDNA:4503-5676	1342.37	3439.85	1.35756	OK	7.97123	5e-05	0.00109187	yes
XLOC_004552	WBGene00018803	fbxa-24	II:3816960-3818238	2.60167	6.69288	1.36319	OK	2.59576	5e-05	0.00109187	yes
XLOC_038825	WBGene00016645	C44C1.6	X:969072-970270	1.54117	3.96515	1.36335	OK	1.77697	0.0044	0.046371	yes
XLOC_012321	WBGene00014179	ZK1010.5	III:12984498-12987502	0.221608	0.570655	1.36461	OK	1.69505	0.00465	0.0486099	yes
XLOC_036226	WBGene00006952	wrt-6	X:3480250-3483661	0.337429	0.869855	1.36619	OK	1.76175	0.00405	0.0437179	yes
XLOC_030258	WBGene00006539	tbb-6	V:12261803-12263845	4.45942	11.4996	1.36665	OK	3.00272	5e-05	0.00109187	yes
XLOC_009963	WBGene00022505	ZC21.3	III:8525039-8528652	5.1489	13.287	1.36768	OK	2.65008	5e-05	0.00109187	yes
XLOC_037867	WBGene00009637	nspc-13	X:12357507-12357919	46.8893	121.144	1.36939	OK	3.27364	5e-05	0.00109187	yes
XLOC_008318	WBGene00012207	W02B12.12	II:11476754-11479161	0.519491	1.34216	1.36939	OK	1.73008	0.003	0.0344746	yes
XLOC_010735	WBGene00021339	Y34F4.4	III:1023227-1026249	3.39179	8.7845	1.37291	OK	2.09734	0.0008	0.0119647	yes
XLOC_035171	WBGene00195233	F31E9.11	V:17315590-17315954	24.0295	62.313	1.37472	OK	2.52447	5e-05	0.00109187	yes
XLOC_035507	WBGene00045411	C25F9.11	V:19432440-19433158	1.90572	4.95877	1.37964	OK	1.80317	0.0021	0.0262049	yes
XLOC_008504	WBGene00012591	nspe-1	II:12620547-12620885	19.6461	51.1345	1.38005	OK	2.34413	0.00035	0.00601848	yes
XLOC_007300	WBGene00015946	C18A3.10	II:5714923-5716250	6.31294	16.4349	1.38038	OK	2.20534	0.0006	0.00946047	yes
XLOC_008088	WBGene00003773	nlt-1	II:9991144-10001142	140.51	366.292	1.38232	OK	4.09475	5e-05	0.00109187	yes
XLOC_029554	WBGene00019111	F59E11.5	V:8995100-8996405	4.19732	10.9453	1.38277	OK	2.61608	5e-05	0.00109187	yes
XLOC_038881	WBGene00016997	cebp-1	X:1452694-1454000	9.21421	24.0316	1.383	OK	3.66719	5e-05	0.00109187	yes
XLOC_041050	WBGene00008359	nspc-17	X:14524757-14525181	20.818	54.7587	1.39526	OK	2.74666	5e-05	0.00109187	yes
XLOC_040534	WBGene00194663	F38B2.6	X:11280621-11281236	3.64249	9.58373	1.39566	OK	2.17237	0.00035	0.00601848	yes
XLOC_008637	WBGene00008577	F08G2.5	II:13832852-13833631	4.15998	10.9519	1.39653	OK	2.45636	0.0001	0.00202532	yes
XLOC_003868	WBGene00013197	ttm-5	I:14688671-14700349	6.41334	16.8938	1.39734	OK	3.08433	5e-05	0.00109187	yes
XLOC_038761	WBGene00004127	abu-12	X:450444-457648	0.235101	0.619776	1.39847	OK	1.90883	0.00165	0.0216922	yes
XLOC_004920	WBGene00017894	F28B12.1	II:5942988-5943963	1.57904	4.16568	1.3995	OK	1.92608	0.0019	0.024197	yes
XLOC_012900	WBGene00219304	F56D6.16	IV:3898477-3899806	6.46652	17.1314	1.40558	OK	2.52897	0.0001	0.00202532	yes
XLOC_031905	WBGene00000022	abt-4	V:323776-330727	8.01147	21.2521	1.40747	OK	5.31484	5e-05	0.00109187	yes
XLOC_040145	WBGene00018732	F53A9.9	X:8720221-8720758	3.64978	9.6841	1.40781	OK	2.18288	0.0005	0.00808977	yes
XLOC_030689	WBGene00010977	R02D5.3	V:14483159-14484682	4.1552	11.0416	1.40996	OK	2.77642	5e-05	0.00109187	yes
XLOC_008571	WBGene00009308	F32A11.3	II:13151459-13153386	1.06241	2.82365	1.41022	OK	2.2023	0.00045	0.00742422	yes
XLOC_002342	WBGene00077701	poml-3	I:4145311-4147136	4.77683	12.7264	1.4137	OK	3.13421	5e-05	0.00109187	yes
XLOC_002344	WBGene00020040	R12E2.15	I:4148831-4149429	14.0228	37.4501	1.41719	OK	2.09602	0.0042	0.0448273	yes
XLOC_035435	WBGene00012699	Y39B6A.41	V:18970499-18977978	1.56423	4.19632	1.42367	OK	2.64373	5e-05	0.00109187	yes
XLOC_035575	WBGene00013364	Y60A3A.16	V:19921696-19922594	5.27694	14.165	1.42456	OK	2.78443	5e-05	0.00109187	yes
XLOC_007504	WBGene00016004	C18H9.6	II:6700657-6701625	33.0722	88.8122	1.42514	OK	4.39506	5e-05	0.00109187	yes
XLOC_034529	WBGene00009805	F47B8.4	V:14323531-14324631	1.6993	4.56883	1.42688	OK	1.93874	0.0018	0.0232774	yes
XLOC_026406	WBGene00013644	Y105C5A.25	IV:15860220-15861442	0.517285	1.39094	1.42703	OK	1.78616	0.00395	0.0428986	yes
XLOC_025436	WBGene00044998	M199.9	IV:15127490-15127791	15.233	40.9653	1.4272	OK	2.03197	0.0046	0.0481934	yes
XLOC_010445	WBGene00013548	Y75B8A.11	III:12186410-12190116	11.5465	31.0815	1.4286	OK	1.87887	0.0026	0.0309522	yes
XLOC_011061	WBGene00194692	T02C12.5	III:4026611-4028129	4.61093	12.4188	1.42939	OK	1.7643	0.00385	0.042037	yes
XLOC_008049	WBGene00011673	cyp-13A6	II:9800760-9802721	0.375405	1.01163	1.43017	OK	1.93692	0.00215	0.0267118	yes
XLOC_013451	WBGene00018314	F41H10.1	IV:5382908-5383864	1.09067	2.9406	1.43089	OK	1.8638	0.0026	0.0309522	yes
XLOC_008287	WBGene00011997	T24F1.5	II:11319106-11319760	13.5868	36.691	1.43322	OK	2.91705	5e-05	0.00109187	yes
XLOC_033191	WBGene00045392,WBGene00045393	F26D11.12,F26D11.13	V:7953353-7955343	5.65175	15.3178	1.43844	OK	2.27681	0.00045	0.00742422	yes
XLOC_032618	WBGene00003574	ncx-9	V:4991504-4995064	0.302348	0.820048	1.4395	OK	1.91261	0.0028	0.0328931	yes
XLOC_028387	WBGene00021603	clec-204	V:1757185-1760306	2.11542	5.74669	1.44178	OK	2.96271	5e-05	0.00109187	yes
XLOC_034359	WBGene00008221	nhr-168	V:13331114-13333871	1.8211	4.96052	1.44568	OK	2.76933	5e-05	0.00109187	yes
XLOC_007295	WBGene00194836	C25H3.18	II:5689430-5690000	90.158	246.412	1.45055	OK	2.52066	0.0005	0.00808977	yes
XLOC_029656	WBGene00008229	C50F4.1	V:9526732-9529250	33.2106	90.8237	1.45142	OK	5.22685	5e-05	0.00109187	yes
XLOC_035164	WBGene00010752	K10G4.3	V:17262758-17265345	0.694015	1.90403	1.45602	OK	2.1423	0.0007	0.0107053	yes
XLOC_000119	WBGene00045052	K12C11.6	I:1337019-1338120	17.0546	46.7939	1.45616	OK	2.64939	5e-05	0.00109187	yes
XLOC_003158	WBGene00077525	C41G7.8	I:9522577-9532831	6.50581	17.8825	1.45875	OK	2.29358	0.0002	0.0037867	yes
XLOC_035440	WBGene00012688	Y39B6A.29	V:19020486-19024765	0.56179	1.54515	1.45965	OK	1.97165	0.00065	0.0101477	yes
XLOC_020636	WBGene00235353	Y67D8C.23	IV:3051755-3052358	5.15925	14.2082	1.46149	OK	2.33134	0.0001	0.00202532	yes
XLOC_011926	WBGene00008167	C48B4.1	III:9586612-9592192	16.8114	46.3383	1.46277	OK	5.12331	5e-05	0.00109187	yes
XLOC_030375	WBGene00013901	ugt-16	V:12825025-12827432	3.90043	10.7618	1.46421	OK	3.50253	5e-05	0.00109187	yes
XLOC_009833	WBGene00003956	pcp-1	III:7758729-7761273	18.0284	49.7715	1.46505	OK	5.21618	5e-05	0.00109187	yes
XLOC_003360	WBGene00044644	B0205.13	I:10727750-10728795	6.28876	17.4246	1.47027	OK	2.1396	0.00025	0.00458108	yes
XLOC_011682	WBGene00006628	tsp-2	III:8236916-8237893	3.83826	10.6439	1.4715	OK	2.4863	0.00015	0.00291762	yes
XLOC_005748	WBGene00011069	ceh-62	II:10805393-10809992	3.16345	8.78442	1.47345	OK	3.09422	5e-05	0.00109187	yes
XLOC_003146	WBGene00044680	F30A10.13	I:9478466-9479091	37.8806	105.293	1.47487	OK	2.88606	5e-05	0.00109187	yes
XLOC_010763	WBGene00013838	fbxa-31	III:1269578-1271428	1.51953	4.22899	1.47669	OK	2.38438	0.0002	0.0037867	yes
XLOC_029155	WBGene00020522	T15B7.10	V:6810420-6813247	0.335601	0.935645	1.47921	OK	1.78441	0.0013	0.0177975	yes
XLOC_029939	WBGene00009965	frpr-9	V:10992098-10994817	0.298755	0.834759	1.4824	OK	1.81648	0.0018	0.0232774	yes
XLOC_004711	WBGene00001757	gst-9	II:4891579-4893574	1.98249	5.54264	1.48326	OK	1.93886	0.00115	0.0160684	yes
XLOC_005059	WBGene00020579	T19D12.4	II:6631153-6643117	15.8778	44.4241	1.48433	OK	4.12347	5e-05	0.00109187	yes
XLOC_001318	WBGene00077764	F59C6.16	I:10506999-10515506	185.838	520.521	1.48591	OK	2.70698	0.0002	0.0037867	yes
XLOC_033117	WBGene00001500	ftn-1	V:7545973-7548012	2.01885	5.67911	1.49213	OK	2.07551	0.0007	0.0107053	yes
XLOC_008786	WBGene00044728	Y53F4B.45	II:15037988-15048907	18.9874	53.5704	1.49639	OK	2.36222	0.0022	0.0272379	yes
XLOC_012877	WBGene00019546	glct-6	IV:3774134-3794046	6.43361	18.1574	1.49686	OK	3.6188	5e-05	0.00109187	yes
XLOC_034173	WBGene00045400,WBGene00005249	C54D10.13,srh-25	V:12431367-12433817	3.77044	10.6445	1.4973	OK	2.47877	0.0001	0.00202532	yes
XLOC_001610	WBGene00011660	T09E11.11	I:12343903-12345702	1.69588	4.78962	1.49787	OK	2.17466	0.0007	0.0107053	yes
XLOC_031028	WBGene00004809	skr-3	V:16121779-16122641	38.378	108.901	1.50467	OK	4.73166	5e-05	0.00109187	yes
XLOC_032959	WBGene00194821	dmsr-16	V:6807830-6809062	0.56571	1.60615	1.50547	OK	1.82638	0.0038	0.0416829	yes
XLOC_028462	WBGene00018260	cyp-33C7	V:2250544-2252524	3.00211	8.53224	1.50695	OK	3.13518	5e-05	0.00109187	yes
XLOC_029397	WBGene00005648	srp-7	V:8179130-8183442	163.134	464.476	1.50955	OK	6.60629	5e-05	0.00109187	yes
XLOC_029416	WBGene00017678	asp-12	V:8269253-8272058	44.9923	128.291	1.51167	OK	5.53271	5e-05	0.00109187	yes
XLOC_014735	WBGene00017071	aagr-1	IV:8366538-8375372	20.179	57.542	1.51176	OK	5.88294	5e-05	0.00109187	yes
XLOC_005122	WBGene00044615	B0252.8	II:6916155-6916967	19.7238	56.2566	1.51209	OK	2.57677	5e-05	0.00109187	yes
XLOC_012196	WBGene00013426	Y66A7A.7	III:11628385-11631014	6.90655	19.7357	1.51477	OK	2.23935	0.0006	0.00946047	yes
XLOC_035904	WBGene00219849	C36C9.10	X:1681751-1681886	1440.53	4117.97	1.51533	OK	3.59097	5e-05	0.00109187	yes
XLOC_034491	WBGene00011362	T02B5.1	V:14163249-14166730	0.696303	2.00358	1.52479	OK	2.37162	0.00035	0.00601848	yes
XLOC_029159	WBGene00000715	col-142	V:6831162-6832254	21.83	62.865	1.52595	OK	4.66391	5e-05	0.00109187	yes
XLOC_009360	WBGene00009115	F25F2.1	III:4508861-4512127	0.330555	0.956107	1.53228	OK	2.07764	0.00145	0.0194398	yes
XLOC_031024	WBGene00009706	F44G3.2	V:16103893-16106140	1.16428	3.37005	1.53333	OK	2.4181	0.00015	0.00291762	yes
XLOC_011414	WBGene00015483,WBGene00003523	C05D11.5,nas-4	III:6410035-6414993	9.17557	26.5608	1.53343	OK	3.75265	5e-05	0.00109187	yes
XLOC_038634	WBGene00219964	F52G3.6	X:16943322-16943517	250.07	724.424	1.5345	OK	3.34698	5e-05	0.00109187	yes
XLOC_008026	WBGene00001623	glt-5	II:9706495-9708885	1.60666	4.66474	1.53773	OK	2.89374	5e-05	0.00109187	yes
XLOC_004997	WBGene00200080	C32D5.18	II:6343053-6345925	3403.61	9925.53	1.54408	OK	2.82949	0.00035	0.00601848	yes
XLOC_033494	WBGene00000720	col-147	V:9632270-9633337	2.91268	8.49939	1.54501	OK	2.79656	5e-05	0.00109187	yes
XLOC_005590	WBGene00044007	ZK1320.13	II:9680797-9683058	58.2822	170.451	1.54823	OK	3.15691	5e-05	0.00109187	yes
XLOC_028422	WBGene00021487	comt-3	V:2057628-2066851	9.79909	28.6588	1.54826	OK	1.77285	0.0041	0.0440905	yes
XLOC_029685	WBGene00013968	ZK287.9	V:9679402-9680243	15.6558	45.8016	1.5487	OK	3.23809	5e-05	0.00109187	yes
XLOC_032597	WBGene00019236	H23N18.5	V:4911763-4912383	4.6056	13.5324	1.55496	OK	2.06722	0.00305	0.0349083	yes
XLOC_040017	WBGene00219375	C02B8.12	X:8120409-8123220	0.600142	1.77436	1.56392	OK	2.11348	0.00115	0.0160684	yes
XLOC_029117	WBGene00019373	K04A8.1	V:6566335-6570882	8.90088	26.4357	1.57047	OK	4.24739	5e-05	0.00109187	yes
XLOC_003440	WBGene00077770	M04D5.3	I:11339777-11341611	8.32515	24.7521	1.57201	OK	3.85357	5e-05	0.00109187	yes
XLOC_006089	WBGene00009394	clec-63	II:12895637-12897462	663.591	1976.33	1.57446	OK	7.09106	5e-05	0.00109187	yes
XLOC_013392	WBGene00022705	ZK354.2	IV:5313481-5315525	0.375183	1.11766	1.57482	OK	1.87944	0.00205	0.0257162	yes
XLOC_003277	WBGene00013700	Y106G6D.3	I:10112083-10114198	0.261524	0.780003	1.57654	OK	1.92431	0.003	0.0344746	yes
XLOC_020761	WBGene00235306,WBGene00020981	W03D2.13,W03D2.6	IV:4056515-4058550	20.2694	60.5612	1.57909	OK	2.496	0.0001	0.00202532	yes
XLOC_028943	WBGene00015767	hex-2	V:5654448-5658687	11.7143	35.0063	1.57934	OK	5.15593	5e-05	0.00109187	yes
XLOC_008293	WBGene00007190	rmd-3	II:11338449-11339599	0.819206	2.45065	1.58086	OK	2.03097	0.00205	0.0257162	yes
XLOC_009154	WBGene00018990	klf-1	III:2874817-2880728	6.72045	20.1176	1.58183	OK	4.39401	5e-05	0.00109187	yes
XLOC_038227	WBGene00008360	nspc-19	X:14528716-14529074	37.9027	113.664	1.5844	OK	3.26795	5e-05	0.00109187	yes
XLOC_036230	WBGene00015713	C12D12.1	X:3499252-3505267	48.8412	147.102	1.59065	OK	6.6468	5e-05	0.00109187	yes
XLOC_031536	WBGene00044210	Y51A2D.21	V:18571832-18572949	5.70817	17.2054	1.59176	OK	2.41981	0.00015	0.00291762	yes
XLOC_028878	WBGene00015076	B0238.12	V:5267821-5268823	1.79025	5.398	1.59227	OK	2.33287	0.0002	0.0037867	yes
XLOC_028992	WBGene00015423	C04E6.7	V:5893316-5895209	3.55165	10.7591	1.599	OK	3.27163	5e-05	0.00109187	yes
XLOC_023114	WBGene00010884	M7.8	IV:11093962-11095003	3.96167	12.0239	1.60172	OK	2.71548	5e-05	0.00109187	yes
XLOC_032627	WBGene00003374	mlk-1	V:5053618-5064806	5.39476	16.3885	1.60306	OK	4.99261	5e-05	0.00109187	yes
XLOC_002025	WBGene00001725	grl-16	I:572176-575119	2.48844	7.57231	1.60549	OK	3.06103	5e-05	0.00109187	yes
XLOC_011232	WBGene00016683	C45G9.12	III:5070430-5071597	11.949	36.5092	1.61137	OK	2.35277	0.0004	0.0067639	yes
XLOC_002346	WBGene00020033	R12E2.7	I:4153956-4154550	5.79944	17.7505	1.61387	OK	2.49205	0.0001	0.00202532	yes
XLOC_008932	-	-	III:1006730-1007139	10.0258	30.7926	1.61886	OK	2.74774	0.0001	0.00202532	yes
XLOC_004432	WBGene00195073	F02E11.7	II:3267662-3271502	2.29722	7.07539	1.62292	OK	1.62032	0.00305	0.0349083	yes
XLOC_014883	WBGene00009884	F49C12.15	IV:9324441-9327532	0.843289	2.59949	1.62413	OK	2.99981	5e-05	0.00109187	yes
XLOC_035408	WBGene00014562	Y17D7B.7	V:18780489-18782605	11.3061	34.9065	1.6264	OK	2.97193	5e-05	0.00109187	yes
XLOC_003419	WBGene00009750	F46A8.7	I:11237049-11238340	2.91228	9.04543	1.63504	OK	2.47375	5e-05	0.00109187	yes
XLOC_038226	WBGene00008357	nspc-16	X:14523574-14523997	22.4772	69.8165	1.63511	OK	3.3913	5e-05	0.00109187	yes
XLOC_002204	WBGene00044433	W10C8.6	I:2858598-2859847	20.3965	63.376	1.63561	OK	2.68815	0.00025	0.00458108	yes
XLOC_038520	WBGene00009067	F23A7.1	X:16217391-16217666	9.81017	30.5232	1.63755	OK	2.1612	0.00085	0.0125673	yes
XLOC_004988	WBGene00017434	F13H8.1	II:6283385-6284727	2.06701	6.45926	1.64382	OK	1.85511	0.00135	0.018306	yes
XLOC_005067	WBGene00016005	ift-74	II:6679544-6682971	0.277689	0.869234	1.64628	OK	2.26517	0.00055	0.00877904	yes
XLOC_039968	WBGene00006310	sul-3	X:7827084-7834535	0.670635	2.09942	1.64639	OK	2.44073	5e-05	0.00109187	yes
XLOC_034325	WBGene00007152	clec-225	V:13133749-13134858	2.93849	9.20465	1.64729	OK	2.29635	0.00015	0.00291762	yes
XLOC_032251	WBGene00016282	C31B8.7	V:2900447-2903310	1.94447	6.09577	1.64843	OK	3.14364	5e-05	0.00109187	yes
XLOC_008931	WBGene00019914	clec-150	III:1002706-1006247	186.771	588.636	1.6561	OK	7.33355	5e-05	0.00109187	yes
XLOC_036372	WBGene00017471	F14H12.3	X:4344250-4345650	6.48856	20.4922	1.6591	OK	3.58051	5e-05	0.00109187	yes
XLOC_015492	WBGene00007733	smz-1	IV:12455116-12456200	1.14556	3.62403	1.66154	OK	2.52097	5e-05	0.00109187	yes
XLOC_039705	WBGene00019622	K10C2.7	X:6443054-6443441	10.8057	34.2442	1.66406	OK	2.59601	0.0001	0.00202532	yes
XLOC_006246	WBGene00013215	Y54G11A.4	II:14292823-14296055	0.813141	2.57697	1.6641	OK	2.79658	5e-05	0.00109187	yes
XLOC_009150	WBGene00019261	H34I24.2	III:2842043-2845197	80.8044	256.784	1.66805	OK	7.21478	5e-05	0.00109187	yes
XLOC_031582	WBGene00013588	nlp-42	V:18903771-18906201	5.77578	18.4088	1.67231	OK	2.63035	0.0001	0.00202532	yes
XLOC_010240	WBGene00008019	C38H2.2	III:10381772-10385256	11.5898	37.1888	1.68201	OK	5.31267	5e-05	0.00109187	yes
XLOC_008541	WBGene00009393	clec-62	II:12893063-12895098	37.2336	119.499	1.68232	OK	6.26623	5e-05	0.00109187	yes
XLOC_005854	WBGene00012201	W02B12.1	II:11449019-11453004	16.0985	51.701	1.68326	OK	2.62975	0.0003	0.00533258	yes
XLOC_040297	WBGene00011643	slc-17.9	X:9761488-9764922	0.840223	2.69877	1.68346	OK	2.63022	5e-05	0.00109187	yes
XLOC_039736	WBGene00020887	T28B4.4	X:6597917-6598866	1.34084	4.32366	1.68912	OK	2.29742	0.0002	0.0037867	yes
XLOC_005002	WBGene00044756	F58F12.4	II:6386766-6388242	2.50576	8.08587	1.69016	OK	2.53701	5e-05	0.00109187	yes
XLOC_012134	WBGene00000667	col-92	III:10982165-10983253	1.31489	4.25367	1.69376	OK	2.5566	5e-05	0.00109187	yes
XLOC_023082	WBGene00194673	ZK593.11	IV:10909914-10913079	103.296	334.638	1.69582	OK	1.91841	0.0048	0.0497397	yes
XLOC_032438	WBGene00019967	cyp-33C8	V:3800775-3803454	3.46488	11.2566	1.6999	OK	3.84533	5e-05	0.00109187	yes
XLOC_004886	WBGene00019405	K05F1.1	II:5801381-5805477	1.00848	3.2852	1.7038	OK	2.1832	0.00035	0.00601848	yes
XLOC_031743	WBGene00004810	skr-4	V:19924223-19925030	25.9351	84.4943	1.70395	OK	4.8069	5e-05	0.00109187	yes
XLOC_001309	WBGene00013723	Y106G6H.13	I:10471213-10471959	1.31573	4.29379	1.70639	OK	2.00608	0.0035	0.038932	yes
XLOC_001720	WBGene00008132	gale-1	I:12975183-12978781	118.882	388.104	1.70691	OK	7.49911	5e-05	0.00109187	yes
XLOC_039524	WBGene00020736	T23F2.3	X:5511994-5512336	96.4752	315.412	1.709	OK	4.26586	5e-05	0.00109187	yes
XLOC_022940	WBGene00007307,WBGene00001204	C04G2.8,egl-38	IV:10106632-10111577	2.30911	7.57956	1.71478	OK	2.60164	5e-05	0.00109187	yes
XLOC_041210	WBGene00012441	glb-28	X:15314983-15317223	0.614904	2.02151	1.717	OK	1.84167	0.0038	0.0416829	yes
XLOC_014350	WBGene00015280	C01B10.6	IV:6640160-6645352	108.866	358.067	1.71768	OK	5.85371	5e-05	0.00109187	yes
XLOC_031023	WBGene00009048	cth-1	V:16100654-16102744	19.6197	64.5551	1.71823	OK	5.29908	5e-05	0.00109187	yes
XLOC_041472	WBGene00021500	Y40C7B.4	X:17256234-17256780	1.12912	3.72602	1.72243	OK	1.9301	0.00385	0.042037	yes
XLOC_028541	WBGene00018823	F54E2.1	V:2810426-2811985	67.4522	223.04	1.72536	OK	7.03948	5e-05	0.00109187	yes
XLOC_013138	WBGene00021178	Y9C9A.8	IV:4930364-4932217	1.23096	4.09853	1.73533	OK	2.9407	5e-05	0.00109187	yes
XLOC_028527	WBGene00020954	W02G9.4	V:2666865-2670229	12.5432	41.8853	1.73954	OK	4.7058	5e-05	0.00109187	yes
XLOC_040863	WBGene00009796	F46G10.1	X:13310049-13311812	67.3356	224.855	1.73955	OK	5.918	5e-05	0.00109187	yes
XLOC_033700	WBGene00011895	T21C9.9	V:10590550-10592579	0.311875	1.05023	1.75166	OK	2.14806	0.001	0.0144695	yes
XLOC_029286	WBGene00016923	C54F6.5	V:7529113-7529426	16.317	54.9578	1.75195	OK	2.3604	0.0015	0.0200159	yes
XLOC_015023	WBGene00001487	frk-1	IV:10043182-10045703	0.211531	0.713986	1.75503	OK	1.62931	0.0017	0.0222673	yes
XLOC_023315	WBGene00000703	col-129	IV:12108670-12110258	17.7908	60.0983	1.7562	OK	5.07121	5e-05	0.00109187	yes
XLOC_031802	WBGene00185118	K02E2.11	V:20383361-20384404	11.4556	38.9368	1.76507	OK	3.02962	5e-05	0.00109187	yes
XLOC_028614	WBGene00018052	F35F10.1	V:3316359-3318027	3.58553	12.1917	1.76564	OK	3.41446	5e-05	0.00109187	yes
XLOC_028679	WBGene00019963	R08E5.3	V:3772057-3776136	13.2476	45.184	1.77008	OK	4.13406	5e-05	0.00109187	yes
XLOC_016686	WBGene00010793	LLC1.2	IV:14456906-14464098	154.393	527.075	1.7714	OK	6.37878	5e-05	0.00109187	yes
XLOC_012413	-	-	III:1976846-1976895	19561.4	66928.5	1.77461	OK	2.22694	0.00475	0.0493293	yes
XLOC_011546	WBGene00018951	F56C9.7	III:7311296-7315251	147.476	504.774	1.77515	OK	5.05035	5e-05	0.00109187	yes
XLOC_006186	WBGene00001885	his-11	II:13821777-13822314	1.04381	3.57467	1.77595	OK	2.1342	0.00165	0.0216922	yes
XLOC_040982	WBGene00007903	lgc-21	X:14064314-14067984	0.464087	1.59002	1.77658	OK	2.42258	0.00015	0.00291762	yes
XLOC_005732	WBGene00010901	M28.10	II:10647515-10648676	94.1229	322.482	1.7766	OK	7.12099	5e-05	0.00109187	yes
XLOC_040570	WBGene00012018	T25C12.3	X:11491094-11499999	85.4446	293.456	1.78008	OK	8.00047	5e-05	0.00109187	yes
XLOC_014954	WBGene00010486	K01H12.4	IV:9713219-9714886	0.322367	1.10793	1.7811	OK	2.02183	0.0031	0.035282	yes
XLOC_031889	WBGene00021002	W03F9.4	V:147525-152104	1.63235	5.61044	1.78117	OK	3.75566	5e-05	0.00109187	yes
XLOC_028794	WBGene00018210	F39G3.5	V:4722619-4724565	7.41982	25.5051	1.78133	OK	4.15191	5e-05	0.00109187	yes
XLOC_007998	WBGene00009449	F35H8.4	II:9559524-9559944	2.8995	9.97718	1.78283	OK	1.94943	0.004	0.0432437	yes
XLOC_008828	-	-	II:13475966-13476375	1.64698	5.67135	1.78387	OK	1.81387	0.0034	0.0379978	yes
XLOC_014602	WBGene00000190	arf-1.1	IV:7634831-7641858	2.77923	9.58119	1.78552	OK	2.35064	0.0028	0.0328931	yes
XLOC_041322	WBGene00008621	F09C8.1	X:16159647-16163548	19.8994	68.7698	1.78905	OK	5.80078	5e-05	0.00109187	yes
XLOC_038646	WBGene00004932	sod-3	X:17087881-17094223	2.14085	7.3987	1.78909	OK	2.88237	0.0001	0.00202532	yes
XLOC_021177	WBGene00016058	nspd-3	IV:5162742-5163074	3.93342	13.5968	1.78941	OK	2.23287	0.0012	0.0166526	yes
XLOC_029604	WBGene00001695	grd-6	V:9221889-9224349	0.339931	1.1788	1.79401	OK	2.18207	0.00045	0.00742422	yes
XLOC_001181	WBGene00011493	T05F1.8	I:9642343-9643794	0.226081	0.784464	1.79487	OK	1.98417	0.00395	0.0428986	yes
XLOC_007120	WBGene00017840	ttm-2	II:4763193-4770013	5.38855	18.7027	1.79528	OK	3.54186	5e-05	0.00109187	yes
XLOC_001359	WBGene00015024	B0205.10	I:10708362-10710375	0.364025	1.26469	1.79668	OK	2.2275	0.00035	0.00601848	yes
XLOC_000594	WBGene00015634	C09D4.3	I:5488339-5490626	0.203589	0.709513	1.80117	OK	1.91317	0.0033	0.0372014	yes
XLOC_037360	WBGene00015178	B0416.2	X:9299170-9300131	2.7724	9.66808	1.8021	OK	2.96385	5e-05	0.00109187	yes
XLOC_004760	WBGene00003442	msp-49	II:5194331-5194792	2.43319	8.48739	1.80247	OK	2.46461	0.0003	0.00533258	yes
XLOC_038434	WBGene00044143	K09E9.4	X:15628603-15630416	19.8228	69.2971	1.80564	OK	2.285	0.00195	0.0246792	yes
XLOC_001091	WBGene00012296	spe-46	I:9056293-9057822	0.319741	1.11807	1.80604	OK	1.98852	0.00385	0.042037	yes
XLOC_003050	WBGene00009959	F53B6.4	I:8947333-8954394	1.32179	4.62812	1.80794	OK	2.26105	0.00055	0.00877904	yes
XLOC_007325	WBGene00019411	K05F1.10	II:5801381-5805477	12.9573	45.4116	1.8093	OK	3.22928	5e-05	0.00109187	yes
XLOC_011002	WBGene00044166	C54C6.7	III:3545578-3546419	2.77424	9.72776	1.81002	OK	2.71471	5e-05	0.00109187	yes
XLOC_000095	WBGene00021335	spp-23	I:1018834-1019219	61.4803	215.689	1.81075	OK	4.9637	5e-05	0.00109187	yes
XLOC_039338	WBGene00006680	twk-28	X:4271164-4279212	0.785261	2.75756	1.81215	OK	2.15708	0.00305	0.0349083	yes
XLOC_011683	WBGene00006627	tsp-1	III:8237994-8239423	3.46055	12.1662	1.8138	OK	3.3916	5e-05	0.00109187	yes
XLOC_009075	WBGene00016523	C39B5.5	III:2208269-2211296	1.95401	6.89208	1.8185	OK	2.7173	5e-05	0.00109187	yes
XLOC_037339	WBGene00015262	B0563.5	X:9146115-9147555	1.4104	4.97818	1.81951	OK	2.08353	0.0014	0.018912	yes
XLOC_007449	WBGene00020801	T25D10.4	II:6407536-6410281	5.2392	18.4966	1.81985	OK	4.0034	5e-05	0.00109187	yes
XLOC_006287	WBGene00007248	catp-4	II:14593523-14597640	0.211797	0.747946	1.82025	OK	2.60795	5e-05	0.00109187	yes
XLOC_006587	WBGene00021791	Y51H7C.13	II:1463265-1467367	1.78379	6.30653	1.8219	OK	2.73104	5e-05	0.00109187	yes
XLOC_016674	WBGene00235121	LLC1.121	IV:14446554-14447620	0.42335	1.50128	1.82627	OK	2.1716	0.00185	0.0238158	yes
XLOC_035019	WBGene00009470	F36D3.4	V:16516474-16517704	0.391473	1.38936	1.82743	OK	2.12263	0.00195	0.0246792	yes
XLOC_031053	WBGene00001591	glc-1	V:16219608-16221916	8.59833	30.5355	1.82836	OK	5.13503	5e-05	0.00109187	yes
XLOC_012026	WBGene00002186	kel-10	III:10098472-10101584	0.196047	0.696814	1.82957	OK	2.14663	0.00105	0.0149949	yes
XLOC_030287	WBGene00009094	F23H12.5	V:12358646-12363691	0.489075	1.74005	1.831	OK	2.07471	0.0028	0.0328931	yes
XLOC_034726	WBGene00000783	cpr-3	V:15296833-15298676	15.5351	55.2983	1.8317	OK	5.8533	5e-05	0.00109187	yes
XLOC_004697	WBGene00003435	msp-40	II:4825379-4825845	2.90742	10.4049	1.83946	OK	2.60368	0.00035	0.00601848	yes
XLOC_035391	WBGene00014985	ZK384.4	V:18736636-18737894	14.2936	51.2325	1.84169	OK	3.52291	5e-05	0.00109187	yes
XLOC_009921	WBGene00017320	F09G8.5	III:8254974-8257666	1.57233	5.63906	1.84255	OK	3.11839	5e-05	0.00109187	yes
XLOC_032599	WBGene00015340	C02E7.7	V:4918153-4918585	22.1752	79.6615	1.84494	OK	3.34848	5e-05	0.00109187	yes
XLOC_012322	WBGene00000672	col-97	III:12987671-12993704	3.40671	12.2483	1.84613	OK	3.66495	5e-05	0.00109187	yes
XLOC_015524	WBGene00007778	C27D8.2	IV:12712769-12714755	0.229357	0.829772	1.85512	OK	2.1391	0.00205	0.0257162	yes
XLOC_037764	WBGene00006965	xtr-1	X:11850767-11853729	1.05138	3.80796	1.85673	OK	2.48768	0.00015	0.00291762	yes
XLOC_028210	WBGene00004144	pqn-60	V:504038-504616	3.21385	11.6645	1.85974	OK	2.84595	5e-05	0.00109187	yes
XLOC_011054	WBGene00011214	R10E9.2	III:3962727-3964098	0.929915	3.3886	1.86552	OK	2.61507	0.0001	0.00202532	yes
XLOC_035602	WBGene00008944	F19B2.5	V:20162623-20164587	29.5816	107.822	1.86588	OK	5.49437	5e-05	0.00109187	yes
XLOC_039706	WBGene00019619,WBGene00019620	asp-14,fah-1	X:6444184-6448999	97.5968	356.538	1.86915	OK	8.07293	5e-05	0.00109187	yes
XLOC_015186	WBGene00013474	Y69E1A.2	IV:10949816-10951133	0.912658	3.34179	1.87247	OK	2.76445	5e-05	0.00109187	yes
XLOC_032563	WBGene00000712	col-139	V:4652381-4653986	16.612	60.8798	1.87373	OK	5.32573	5e-05	0.00109187	yes
XLOC_024123	WBGene00009927	F52B11.5	IV:14101989-14103155	2.50928	9.20783	1.87559	OK	2.87434	5e-05	0.00109187	yes
XLOC_002755	WBGene00020661	smz-2	I:6872596-6873755	0.616855	2.26451	1.87619	OK	2.55779	0.00025	0.00458108	yes
XLOC_022220	WBGene00002274	lec-11	IV:6588189-6590205	9.97339	36.6383	1.87719	OK	4.56182	5e-05	0.00109187	yes
XLOC_007110	WBGene00020223	T05A7.6	II:4668643-4671790	0.182577	0.672013	1.87998	OK	2.35994	0.00055	0.00877904	yes
XLOC_030730	WBGene00013046	Y50E8A.1	V:14726906-14727240	14.0363	51.7303	1.88185	OK	2.5536	0.00015	0.00291762	yes
XLOC_015489	WBGene00008584	F08G5.6	IV:12435826-12438274	3.74102	13.7903	1.88215	OK	4.03188	5e-05	0.00109187	yes
XLOC_023032	WBGene00011182	R09H10.5	IV:10621715-10628841	29.681	109.455	1.88273	OK	8.31362	5e-05	0.00109187	yes
XLOC_028101	WBGene00008709	F11E6.6	IV:17464554-17465927	0.674725	2.50073	1.88998	OK	2.25334	0.0011	0.0155067	yes
XLOC_020775	WBGene00018646	mul-1	IV:4121341-4123069	10.0273	37.2074	1.89166	OK	4.71194	5e-05	0.00109187	yes
XLOC_029216	WBGene00017315	ugt-36	V:7167008-7169205	0.33706	1.25667	1.89853	OK	2.51251	0.0002	0.0037867	yes
XLOC_034164	WBGene00010473	hrg-2	V:12409368-12410513	1.45027	5.41736	1.90127	OK	3.00643	5e-05	0.00109187	yes
XLOC_002192	WBGene00020990	W03D8.9	I:2784616-2786068	0.480484	1.79778	1.90366	OK	2.31269	0.00035	0.00601848	yes
XLOC_040396	WBGene00008021	C39B10.1	X:10454308-10463580	0.240415	0.905459	1.91312	OK	2.17369	0.00265	0.0314423	yes
XLOC_005190	WBGene00003620	nhr-21	II:7339204-7349476	4.80689	18.1534	1.91706	OK	4.58934	5e-05	0.00109187	yes
XLOC_037979	WBGene00008599	F09A5.2	X:13135106-13139777	0.557227	2.1067	1.91865	OK	3.40204	5e-05	0.00109187	yes
XLOC_030767	WBGene00011321	fil-1	V:14993908-14995201	1.1208	4.23836	1.91897	OK	2.98526	5e-05	0.00109187	yes
XLOC_035622	WBGene00004173	pqn-94	V:20278652-20279861	34.6236	131.645	1.92682	OK	4.51777	5e-05	0.00109187	yes
XLOC_032930	WBGene00003473	mtl-1	V:6691368-6691863	55.2233	210.116	1.92784	OK	4.02438	5e-05	0.00109187	yes
XLOC_029497	WBGene00015223	B0507.6	V:8746157-8750193	0.193104	0.73557	1.92948	OK	2.3389	0.00025	0.00458108	yes
XLOC_008556	WBGene00012610	Y38F1A.8	II:12997985-13000853	2.60429	9.93764	1.93201	OK	3.71658	5e-05	0.00109187	yes
XLOC_041439	WBGene00018031	F35B3.4	X:17019622-17020805	0.591397	2.26085	1.93467	OK	2.27553	0.0011	0.0155067	yes
XLOC_037831	WBGene00007691	C23H4.2	X:12219678-12222813	0.633677	2.42699	1.93735	OK	3.14724	5e-05	0.00109187	yes
XLOC_014961	WBGene00011748	T13F2.9	IV:9768056-9768984	1.00351	3.85221	1.94063	OK	2.73556	0.00015	0.00291762	yes
XLOC_028728	WBGene00077593	C49G7.12	V:4038820-4039934	0.647383	2.49944	1.94891	OK	2.61391	0.00035	0.00601848	yes
XLOC_020748	WBGene00021579	clec-73	IV:3953934-3956206	0.244678	0.945694	1.95049	OK	2.42773	0.0005	0.00808977	yes
XLOC_002494	WBGene00004965	spe-11	I:5330575-5332175	0.452818	1.75092	1.95111	OK	2.28161	0.0009	0.0131428	yes
XLOC_023086	WBGene00013473	Y69E1A.1	IV:10947231-10948896	0.618633	2.39281	1.95155	OK	2.53633	0.0001	0.00202532	yes
XLOC_041275	WBGene00006950	wrt-4	X:15752257-15757269	0.271567	1.0563	1.95964	OK	2.5073	0.0006	0.00946047	yes
XLOC_034931	WBGene00044661	fbxa-143	V:16125810-16127497	0.582757	2.26828	1.96063	OK	2.70161	0.0002	0.0037867	yes
XLOC_020290	WBGene00008194	C49C3.4	IV:17320794-17328663	40.824	159.009	1.96162	OK	8.5339	5e-05	0.00109187	yes
XLOC_007135	WBGene00016357	C33F10.11	II:4834158-4834834	0.698808	2.72213	1.96177	OK	1.86667	0.0009	0.0131428	yes
XLOC_014948	WBGene00003463	msp-76	IV:9688981-9689436	3.76322	14.6798	1.96379	OK	3.01226	5e-05	0.00109187	yes
XLOC_038623	WBGene00018307	dyla-1	X:16841104-16842975	0.407609	1.59091	1.9646	OK	2.19187	0.0018	0.0232774	yes
XLOC_015540	WBGene00045067	F07C6.6	IV:12792794-12793274	1.48498	5.79621	1.96467	OK	2.26639	0.00105	0.0149949	yes
XLOC_020709	WBGene00021381	Y37E11B.10	IV:3603548-3606466	0.283358	1.10637	1.96513	OK	2.32403	0.0001	0.00202532	yes
XLOC_040793	WBGene00007344	C05E7.2	X:12938696-12940711	0.556733	2.17846	1.96825	OK	2.30419	0.00085	0.0125673	yes
XLOC_004149	WBGene00044697	poml-4	II:1540927-1542718	0.376941	1.47495	1.96826	OK	2.39641	0.00035	0.00601848	yes
XLOC_022948	WBGene00003434	msp-38	IV:10143311-10143775	1.13878	4.46216	1.97026	OK	2.45065	0.0041	0.0440905	yes
XLOC_030566	WBGene00002260	lbp-8	V:13890699-13891362	1.72805	6.77222	1.97048	OK	2.71841	5e-05	0.00109187	yes
XLOC_002795	WBGene00010740	K10D3.6	I:7116096-7116706	9.95522	39.0484	1.97174	OK	4.22568	5e-05	0.00109187	yes
XLOC_025350	WBGene00199541	Y41E3.460	IV:15059460-15059685	19.1762	75.2771	1.97289	OK	2.58239	0.0003	0.00533258	yes
XLOC_030534	WBGene00009971	F53C11.1	V:13775750-13777771	11.7548	46.2536	1.97631	OK	6.07816	5e-05	0.00109187	yes
XLOC_008802	WBGene00045142	Y53F4B.48	II:15165890-15166028	104.849	412.65	1.97661	OK	2.43189	0.00255	0.030847	yes
XLOC_001818	WBGene00194659	linc-1	I:13652523-13652727	71.8949	283.892	1.98138	OK	2.78476	0.0011	0.0155067	yes
XLOC_008935	WBGene00021336	Y34F4.1	III:1020969-1021876	27.8585	110.299	1.98523	OK	2.52093	5e-05	0.00109187	yes
XLOC_015035	WBGene00003432	msp-36	IV:10095399-10095851	2.24621	8.89931	1.9862	OK	2.67858	0.0001	0.00202532	yes
XLOC_013647	WBGene00016541	C39H7.1	IV:5631738-5633370	0.543978	2.15701	1.98741	OK	2.46701	0.0001	0.00202532	yes
XLOC_028406	WBGene00020280	T06A1.5	V:1927222-1931376	9.03934	35.9151	1.9903	OK	5.87038	5e-05	0.00109187	yes
XLOC_021046	WBGene00020905	T28H11.7	IV:5015280-5016273	0.503788	2.00511	1.99279	OK	2.07445	0.00385	0.042037	yes
XLOC_010824	WBGene00021253	Y22D7AL.15	III:1658247-1659863	41.8996	167.243	1.99693	OK	5.65591	5e-05	0.00109187	yes
XLOC_014749	WBGene00016180	C28C12.4	IV:8487496-8488423	1.91523	7.74216	2.01522	OK	3.32053	5e-05	0.00109187	yes
XLOC_015038	WBGene00007308	C04G2.9	IV:10112890-10114231	1.54446	6.28387	2.02456	OK	3.56698	5e-05	0.00109187	yes
XLOC_031059	WBGene00009031	F21H7.5	V:16237538-16238821	0.841139	3.42878	2.02728	OK	3.02984	5e-05	0.00109187	yes
XLOC_023460	WBGene00010749	K10D11.5	IV:12989684-12991804	5.92632	24.1605	2.02744	OK	5.37914	5e-05	0.00109187	yes
XLOC_004885	WBGene00003469	msp-142	II:5797892-5798339	1.6601	6.77366	2.02867	OK	2.41909	0.00055	0.00877904	yes
XLOC_011997	WBGene00001603	gln-2	III:9943239-9944761	0.327591	1.33885	2.03103	OK	2.43331	0.0007	0.0107053	yes
XLOC_032416	WBGene00020699	T22F3.10	V:3606817-3610927	0.289363	1.18692	2.03627	OK	2.54649	0.00035	0.00601848	yes
XLOC_007813	WBGene00000615	col-38	II:8568032-8569088	4.10901	16.8948	2.03972	OK	4.07288	5e-05	0.00109187	yes
XLOC_015242	WBGene00000699	col-125	IV:11225504-11226519	5.30849	21.8641	2.04219	OK	4.3908	5e-05	0.00109187	yes
XLOC_020518	WBGene00000683	col-109	IV:1817044-1820253	1.3128	5.40713	2.04222	OK	3.37582	5e-05	0.00109187	yes
XLOC_030874	WBGene00194708	Y36E3A.2	V:15426198-15426846	0.996245	4.10518	2.04287	OK	2.13962	0.0033	0.0372014	yes
XLOC_030660	WBGene00006057	sss-2	V:14346007-14346997	0.589597	2.43469	2.04594	OK	2.61393	5e-05	0.00109187	yes
XLOC_036470	WBGene00019957,WBGene00019958	R08E3.1,R08E3.2	X:4822653-4853065	40.0078	166.954	2.0611	OK	5.49568	5e-05	0.00109187	yes
XLOC_029395	WBGene00017636	F20D6.6	V:8159940-8161600	0.236636	0.989673	2.06428	OK	2.02144	0.0035	0.038932	yes
XLOC_007812	WBGene00010041	F54C9.3	II:8566519-8566857	293.936	1235.32	2.07131	OK	7.42472	5e-05	0.00109187	yes
XLOC_020244	WBGene00013781	Y116A8B.4	IV:17223778-17224987	14.416	60.7163	2.07441	OK	3.27654	5e-05	0.00109187	yes
XLOC_000726	WBGene00194703	F26B1.8	I:6329535-6330183	1.50874	6.38859	2.08215	OK	2.8636	5e-05	0.00109187	yes
XLOC_020974	WBGene00020352	T08B6.2	IV:4894369-4897043	0.25025	1.06703	2.09216	OK	1.72187	0.00235	0.0287451	yes
XLOC_008090	WBGene00009948	F52H3.6	II:10026593-10027924	0.295122	1.2655	2.10032	OK	2.27678	0.00185	0.0238158	yes
XLOC_039692	WBGene00044572,WBGene00020130	T22E5.7,igcm-2	X:6379473-6391591	0.969063	4.17033	2.1055	OK	2.59967	0.0018	0.0232774	yes
XLOC_016772	WBGene00012087	T27E7.1	IV:14519758-14521000	0.701186	3.03183	2.11232	OK	2.71608	5e-05	0.00109187	yes
XLOC_013172	WBGene00017112	E03H12.5	IV:4977095-4978073	0.758945	3.28716	2.11477	OK	2.69533	0.00015	0.00291762	yes
XLOC_006090	WBGene00009395	clec-64	II:12898289-12900403	0.265044	1.1487	2.1157	OK	2.40643	0.00115	0.0160684	yes
XLOC_014495	WBGene00006052	ssq-3	IV:7111631-7112861	0.329839	1.43256	2.11876	OK	2.41446	0.00045	0.00742422	yes
XLOC_013201	WBGene00006053	ssq-4	IV:5016480-5017762	1.16287	5.05514	2.12006	OK	3.49534	5e-05	0.00109187	yes
XLOC_009339	WBGene00011120	R07E5.15	III:4401457-4402505	0.3032	1.32442	2.12702	OK	2.32533	0.004	0.0432437	yes
XLOC_015525	WBGene00007777	C27D8.1	IV:12717882-12719390	0.375189	1.6407	2.12862	OK	2.49006	0.0005	0.00808977	yes
XLOC_008507	WBGene00012595	Y38E10A.17	II:12632585-12634787	0.40589	1.77575	2.12927	OK	3.09824	5e-05	0.00109187	yes
XLOC_032099	WBGene00020277	T06A1.1	V:1923123-1925565	0.459552	2.01092	2.12956	OK	3.02157	5e-05	0.00109187	yes
XLOC_034923	WBGene00008831	F14H3.12	V:16074112-16075321	10.8854	47.6803	2.131	OK	4.28703	5e-05	0.00109187	yes
XLOC_003209	WBGene00007301	C04F12.7	I:9695707-9696762	1.02722	4.50435	2.13257	OK	2.84293	0.00015	0.00291762	yes
XLOC_010823	WBGene00021252	cht-4	III:1653730-1657480	0.371848	1.63056	2.13258	OK	2.57933	0.00025	0.00458108	yes
XLOC_034498	WBGene00011795	T16A9.5	V:14213590-14215089	0.46376	2.03673	2.13481	OK	2.65646	0.00015	0.00291762	yes
XLOC_037700	WBGene00009257	F29G6.1	X:11501109-11509430	0.138651	0.610735	2.13908	OK	2.90957	0.0002	0.0037867	yes
XLOC_022634	WBGene00020140	ant-1.4	IV:8459221-8460277	0.279105	1.23237	2.14255	OK	2.33749	0.0039	0.0424528	yes
XLOC_030079	WBGene00000730	col-157	V:11484053-11484998	0.513282	2.26837	2.14383	OK	2.55795	0.0003	0.00533258	yes
XLOC_031913	WBGene00022645	ZK6.11	V:415712-417706	201.938	893.511	2.14557	OK	9.27301	5e-05	0.00109187	yes
XLOC_008843	WBGene00016218,WBGene00016219	C29F9.3,C29F9.4	III:120491-127862	21.2013	94.1757	2.1512	OK	6.27197	5e-05	0.00109187	yes
XLOC_000875	WBGene00008542	scav-6	I:7354490-7357173	6.09486	27.1324	2.15435	OK	6.09071	5e-05	0.00109187	yes
XLOC_013185	WBGene00006051	ssq-2	IV:4996141-4997553	0.886799	3.95067	2.15542	OK	3.35387	5e-05	0.00109187	yes
XLOC_006970	WBGene00000647	col-71	II:3500072-3502449	2.94326	13.155	2.16013	OK	4.28851	5e-05	0.00109187	yes
XLOC_022923	WBGene00009681	gipc-2	IV:10026410-10027665	1.72865	7.7279	2.16043	OK	3.85978	5e-05	0.00109187	yes
XLOC_009437	WBGene00016440	gipc-1	III:4870777-4872049	1.05505	4.74484	2.16905	OK	3.46216	5e-05	0.00109187	yes
XLOC_004431	WBGene00017180	F02E11.2	II:3262828-3264283	5.44224	24.554	2.17369	OK	2.5318	0.00155	0.0206059	yes
XLOC_034163	WBGene00010470	cdr-4	V:12407363-12408592	29.7299	134.177	2.17415	OK	6.89286	5e-05	0.00109187	yes
XLOC_028150	WBGene00015152	B0348.2	V:45462-46923	2.87837	13.034	2.17896	OK	2.36561	0.00255	0.030847	yes
XLOC_038178	WBGene00010605	K06G5.1	X:14214938-14219089	177.255	803.143	2.17983	OK	9.71247	5e-05	0.00109187	yes
XLOC_034984	WBGene00008724	F13A7.1	V:16376238-16377925	0.247999	1.12697	2.18404	OK	2.34398	0.0025	0.0304231	yes
XLOC_031072	WBGene00007829	oac-5	V:16292708-16295600	0.227823	1.03538	2.18417	OK	2.90265	5e-05	0.00109187	yes
XLOC_005011	WBGene00020799	T25D10.1	II:6403480-6405034	5.21127	23.8795	2.19607	OK	5.3771	5e-05	0.00109187	yes
XLOC_008235	WBGene00000657	col-81	II:11012394-11013779	9.63085	44.2097	2.19863	OK	5.59184	5e-05	0.00109187	yes
XLOC_030602	WBGene00045355	D1086.17	V:14067855-14071214	0.517305	2.38285	2.2036	OK	2.52734	0.0005	0.00808977	yes
XLOC_013022	WBGene00017591	F19C7.1	IV:4605785-4609679	193.265	891.281	2.2053	OK	9.67743	5e-05	0.00109187	yes
XLOC_002730	WBGene00020713	T23B3.5	I:6705547-6706378	0.923349	4.26281	2.20686	OK	2.89857	5e-05	0.00109187	yes
XLOC_003461	WBGene00014183	ZK1025.3	I:11460779-11463068	0.517602	2.39252	2.20861	OK	2.82209	5e-05	0.00109187	yes
XLOC_020442	WBGene00021928	Y55F3AM.11	IV:1038668-1043218	4.01482	18.5581	2.20864	OK	4.73213	5e-05	0.00109187	yes
XLOC_022768	WBGene00011856	T20D3.2	IV:9328009-9330855	338.155	1568.17	2.21333	OK	9.85362	5e-05	0.00109187	yes
XLOC_004761	WBGene00016416	C34F11.5	II:5195894-5199259	0.124447	0.577871	2.21521	OK	2.56355	0.0003	0.00533258	yes
XLOC_003695	WBGene00007660	C17H1.7	I:13136466-13138521	0.334794	1.55578	2.21629	OK	2.59901	0.00035	0.00601848	yes
XLOC_036209	WBGene00006865	slcf-2	X:3393863-3397468	0.67743	3.15965	2.22162	OK	3.69871	5e-05	0.00109187	yes
XLOC_005226	WBGene00004398	rol-8	II:7544105-7545332	1.29391	6.03626	2.22192	OK	3.15443	5e-05	0.00109187	yes
XLOC_012924	WBGene00018548	clec-79	IV:3973348-3975935	0.133613	0.624571	2.2248	OK	2.25069	0.0025	0.0304231	yes
XLOC_032539	WBGene00001714	grl-5	V:4412746-4414626	0.630445	2.94712	2.22486	OK	2.70299	0.00045	0.00742422	yes
XLOC_021256	WBGene00003444	msp-51	IV:5294921-5295375	1.38903	6.49546	2.22535	OK	2.61868	0.0009	0.0131428	yes
XLOC_021510	WBGene00016542	C39H7.4	IV:5611089-5614608	14.6447	68.8022	2.23208	OK	6.72358	5e-05	0.00109187	yes
XLOC_037978	WBGene00008598	spin-3	X:13130262-13134208	1.8748	8.81687	2.23353	OK	4.63638	5e-05	0.00109187	yes
XLOC_033418	WBGene00000718	col-145	V:9162050-9163005	0.831813	3.91535	2.23481	OK	3.00331	5e-05	0.00109187	yes
XLOC_020359	WBGene00045177	T21D12.14	IV:287307-288116	1.05744	4.98708	2.23762	OK	2.14707	0.0026	0.0309522	yes
XLOC_003559	WBGene00012961	Y47H10A.5	I:12095480-12097939	5.38856	25.6236	2.2495	OK	5.25242	5e-05	0.00109187	yes
XLOC_023431	WBGene00007987	C36H8.1	IV:12743038-12744738	0.24352	1.15913	2.25093	OK	2.49859	0.00085	0.0125673	yes
XLOC_028341	WBGene00016512	C38C3.3	V:1495672-1497942	0.260616	1.24123	2.25177	OK	1.79459	0.0025	0.0304231	yes
XLOC_012709	WBGene00022090	Y69A2AR.19	IV:2488819-2494145	0.110571	0.526827	2.25236	OK	2.79068	5e-05	0.00109187	yes
XLOC_039165	WBGene00018237	F40F4.6	X:3235767-3243624	106.769	510.816	2.25831	OK	9.68864	5e-05	0.00109187	yes
XLOC_038559	WBGene00018188	F38E9.6	X:16437744-16440363	17.2904	82.828	2.26015	OK	3.45163	5e-05	0.00109187	yes
XLOC_022272	WBGene00015929	C17H12.3	IV:6793914-6795629	0.241853	1.1587	2.26031	OK	2.4602	0.00105	0.0149949	yes
XLOC_007197	WBGene00003438	msp-45	II:5155435-5157625	3.1663	15.2515	2.26808	OK	3.17662	0.0001	0.00202532	yes
XLOC_010722	WBGene00020455	fbxa-59	III:940779-943502	6.65135	32.4695	2.28737	OK	4.81741	5e-05	0.00109187	yes
XLOC_023387	WBGene00000704	col-130	IV:12425216-12432539	1.48665	7.31815	2.29941	OK	2.26329	0.00135	0.018306	yes
XLOC_004507	WBGene00219755	linc-17	II:3596225-3596812	1.88792	9.35161	2.30841	OK	2.86322	0.0007	0.0107053	yes
XLOC_007140	WBGene00000606	col-17	II:4866435-4867574	1.5082	7.47197	2.30866	OK	3.70107	5e-05	0.00109187	yes
XLOC_020472	WBGene00000678	col-104	IV:1353678-1355305	2.13808	10.618	2.31213	OK	4.00568	5e-05	0.00109187	yes
XLOC_030904	WBGene00009221	acs-2	V:15567393-15569889	16.0007	79.5953	2.31455	OK	7.87373	5e-05	0.00109187	yes
XLOC_013018	WBGene00017595,WBGene00017596,WBGene00044302	F19C7.5,F19C7.6,F28E10.5	IV:4594131-4596811	1.16667	5.80756	2.31553	OK	2.02144	0.00105	0.0149949	yes
XLOC_025309	WBGene00001066	dpy-4	IV:14981555-14996316	3.78702	18.8913	2.31859	OK	4.24908	5e-05	0.00109187	yes
XLOC_008107	WBGene00014169	ZK945.7	II:10107473-10108438	0.445368	2.22569	2.32118	OK	2.62599	0.00045	0.00742422	yes
XLOC_030088	WBGene00008340	C55A6.11	V:11520584-11521554	0.422528	2.11204	2.32152	OK	2.3259	0.0019	0.024197	yes
XLOC_014384	WBGene00015937	C17H12.12	IV:6795926-6798692	0.185153	0.926256	2.3227	OK	2.72108	0.00025	0.00458108	yes
XLOC_003924	WBGene00005017	sqt-2	II:23327-24457	1.16494	5.83823	2.32527	OK	3.61823	5e-05	0.00109187	yes
XLOC_012739	-	-	IV:2710947-2711235	4.46066	22.4041	2.32843	OK	2.7902	0.00055	0.00877904	yes
XLOC_007653	WBGene00044396	ZK1290.14	II:7554091-7554844	5.79464	29.1192	2.32918	OK	4.48401	5e-05	0.00109187	yes
XLOC_007124	WBGene00003424	msp-3	II:4785860-4786315	1.09695	5.53093	2.33402	OK	2.47532	0.0008	0.0119647	yes
XLOC_029156	WBGene00020529	T15B7.17	V:6813699-6814961	0.456554	2.30456	2.33563	OK	2.52551	0.0011	0.0155067	yes
XLOC_022823	WBGene00009185	F27C8.5	IV:9589791-9592526	0.105323	0.531689	2.33576	OK	2.28045	0.00265	0.0314423	yes
XLOC_003466	WBGene00010651	K08C9.2	I:11486895-11488446	0.515241	2.60135	2.33594	OK	2.67556	0.00035	0.00601848	yes
XLOC_033271	WBGene00002021	hsp-17	V:8383921-8385927	49.9695	252.557	2.33749	OK	3.70468	5e-05	0.00109187	yes
XLOC_035509	WBGene00010851	M04C3.2	V:19445874-19448901	0.541889	2.75884	2.348	OK	3.88646	5e-05	0.00109187	yes
XLOC_013627	WBGene00023252	C39H7.2	IV:5611089-5614608	2.61086	13.2994	2.34877	OK	2.39533	0.0011	0.0155067	yes
XLOC_008048	WBGene00011672	cyp-13A5	II:9798275-9800363	4.91943	25.0817	2.35007	OK	5.47273	5e-05	0.00109187	yes
XLOC_005440	WBGene00004397	rol-6	II:8733049-8734314	0.846394	4.32487	2.35326	OK	3.44924	5e-05	0.00109187	yes
XLOC_004699	WBGene00016351	C33F10.1	II:4835028-4835717	1.53627	7.89908	2.36226	OK	3.35646	5e-05	0.00109187	yes
XLOC_036539	WBGene00021322	Y34B4A.6	X:5248472-5255071	178.775	919.403	2.36256	OK	9.31341	5e-05	0.00109187	yes
XLOC_031650	WBGene00012809	Y43F8A.2	V:19371567-19376583	0.22442	1.15422	2.36265	OK	2.828	5e-05	0.00109187	yes
XLOC_012959	WBGene00001074	dpy-13	IV:4235613-4236706	3.76449	19.3937	2.36506	OK	4.72811	5e-05	0.00109187	yes
XLOC_034088	WBGene00011090	R07B7.6	V:12072876-12074986	3.94033	20.4778	2.37767	OK	5.80931	5e-05	0.00109187	yes
XLOC_005602	WBGene00014158	ZK938.1	II:9829417-9830754	0.499568	2.60302	2.38143	OK	3.01875	5e-05	0.00109187	yes
XLOC_036412	WBGene00015560	C07A12.2	X:4544875-4545418	17.4567	91.1377	2.38426	OK	3.22007	0.00175	0.0227756	yes
XLOC_020658	WBGene00044469	clec-173	IV:3266202-3267675	17.4972	91.4817	2.38636	OK	6.60396	5e-05	0.00109187	yes
XLOC_015572	WBGene00010128	F55G11.8	IV:12962807-12964624	5.49194	28.8888	2.39512	OK	5.75989	5e-05	0.00109187	yes
XLOC_015550	WBGene00014138	clec-186	IV:12866115-12869083	60.2138	316.809	2.39545	OK	9.70932	5e-05	0.00109187	yes
XLOC_032053	WBGene00018707	oac-31	V:1538352-1541824	0.569329	3.00011	2.39768	OK	4.03905	5e-05	0.00109187	yes
XLOC_022119	WBGene00022254	Y73B6BL.35	IV:6409558-6413563	9.9152	52.3102	2.39938	OK	2.92667	5e-05	0.00109187	yes
XLOC_027961	WBGene00000711	col-138	IV:17176437-17189806	2.98742	15.7897	2.40201	OK	2.86726	0.00015	0.00291762	yes
XLOC_008834	WBGene00000663	col-88	III:41060-42018	1.3292	7.03088	2.40315	OK	3.85843	5e-05	0.00109187	yes
XLOC_038914	WBGene00017226	fbxa-53	X:1716432-1718568	1.02187	5.40609	2.40338	OK	3.8057	5e-05	0.00109187	yes
XLOC_034423	WBGene00009428	F35E12.4	V:13731196-13733387	1.16242	6.16499	2.40697	OK	3.5681	5e-05	0.00109187	yes
XLOC_006791	WBGene00045457	F33H12.7	II:2586076-2586911	5.91154	31.4363	2.41082	OK	4.23617	5e-05	0.00109187	yes
XLOC_036542	WBGene00021325	Y34B4A.9	X:5255193-5256858	133.668	711.8	2.41282	OK	10.0588	5e-05	0.00109187	yes
XLOC_000980	WBGene00013956	ZK265.3	I:8242105-8243571	0.30594	1.63248	2.41574	OK	2.79077	0.00035	0.00601848	yes
XLOC_004278	WBGene00018380	decr-1.1	II:2353314-2354375	0.906398	4.83691	2.41587	OK	2.60329	0.00105	0.0149949	yes
XLOC_013126	WBGene00020353	T08B6.4	IV:4905680-4908489	0.2604	1.3929	2.41929	OK	3.25363	5e-05	0.00109187	yes
XLOC_004700	WBGene00020715	nspd-4	II:4842563-4842907	1.10325	5.93017	2.42631	OK	1.94804	0.00305	0.0349083	yes
XLOC_035321	WBGene00194695	B0462.5	V:18322214-18323327	1.77479	9.55867	2.42916	OK	3.94926	5e-05	0.00109187	yes
XLOC_023108	WBGene00009497	F36H1.12	IV:11052815-11053634	0.815559	4.39491	2.42997	OK	2.39548	0.0031	0.035282	yes
XLOC_028140	WBGene00010965	ctc-2	MtDNA:9648-10401	1708.89	9210.08	2.43015	OK	15.3678	5e-05	0.00109187	yes
XLOC_010765	WBGene00013837	fbxa-30	III:1274513-1275588	0.536272	2.91906	2.44447	OK	3.10003	0.00025	0.00458108	yes
XLOC_007782	WBGene00000653	col-77	II:8358227-8359378	3.7057	20.1756	2.44479	OK	4.97978	5e-05	0.00109187	yes
XLOC_002424	WBGene00021113	gsp-3	I:4709316-4710708	0.464939	2.53306	2.44577	OK	3.10627	5e-05	0.00109187	yes
XLOC_022935	WBGene00012169	W01B6.2	IV:10073434-10075116	0.187297	1.02473	2.45185	OK	2.51115	0.00345	0.0384962	yes
XLOC_002669	WBGene00015688	C10G11.8	I:6271980-6273768	0.650505	3.56338	2.45361	OK	3.67491	5e-05	0.00109187	yes
XLOC_030746	WBGene00050943	ZC412.10	V:14875952-14876819	166.092	910.171	2.45415	OK	2.46347	0.0017	0.0222673	yes
XLOC_030336	WBGene00007584	C14C10.1	V:12588427-12589621	0.435216	2.38773	2.45584	OK	3.05904	5e-05	0.00109187	yes
XLOC_007142	WBGene00000649	col-73	II:4872097-4873127	3.22452	17.8205	2.46639	OK	4.85461	5e-05	0.00109187	yes
XLOC_015070	WBGene00012782	Y43C5A.2	IV:10269882-10272698	65.8645	365.222	2.4712	OK	10.4359	5e-05	0.00109187	yes
XLOC_030748	WBGene00013887	nspa-5	V:14878323-14878502	31.9	177.854	2.47907	OK	3.46127	0.0006	0.00946047	yes
XLOC_033476	WBGene00008234	C50F4.9	V:9523168-9524201	3.68533	20.6063	2.48322	OK	4.12287	5e-05	0.00109187	yes
XLOC_012011	WBGene00007320	C05B5.2	III:9999818-10000516	0.635991	3.57133	2.48938	OK	2.7538	0.00015	0.00291762	yes
XLOC_000755	WBGene00020414	T10E9.4	I:6525048-6528689	0.339165	1.92271	2.50308	OK	3.5313	5e-05	0.00109187	yes
XLOC_040605	WBGene00000753	col-180	X:11711310-11712280	0.732916	4.16266	2.50578	OK	3.41775	5e-05	0.00109187	yes
XLOC_004487	WBGene00219757	linc-71	II:3509947-3510110	29.1685	165.87	2.50757	OK	3.4031	0.0003	0.00533258	yes
XLOC_000840	WBGene00000636	col-60	I:7105318-7106924	1.14481	6.52035	2.50984	OK	3.99312	5e-05	0.00109187	yes
XLOC_037972	WBGene00010998	R03G8.3	X:13091130-13094424	1.97614	11.2614	2.51062	OK	5.72992	5e-05	0.00109187	yes
XLOC_030176	WBGene00010790	sodh-1	V:11888235-11889650	52.2673	299.417	2.51818	OK	9.02708	5e-05	0.00109187	yes
XLOC_030954	WBGene00010019	F54B8.4	V:15816463-15817143	5.02504	28.8223	2.51998	OK	3.93166	5e-05	0.00109187	yes
XLOC_028645	WBGene00015574	irg-1	V:3523586-3524575	1.1113	6.40137	2.52614	OK	3.38074	5e-05	0.00109187	yes
XLOC_013233	WBGene00003450	msp-57	IV:5062542-5062997	1.46016	8.41964	2.52763	OK	3.11184	0.0001	0.00202532	yes
XLOC_007912	WBGene00011979	T24B8.5	II:9082681-9083142	128.224	740.505	2.52984	OK	8.22333	5e-05	0.00109187	yes
XLOC_022983	WBGene00011172	R09E10.2	IV:10317556-10318299	1.57351	9.11858	2.53482	OK	3.84997	5e-05	0.00109187	yes
XLOC_004715	WBGene00003470	msp-152	II:4932992-4933449	1.0117	5.87794	2.53853	OK	3.24843	0.00205	0.0257162	yes
XLOC_033515	WBGene00010254	F58E6.5	V:9753424-9754578	0.313213	1.82785	2.54493	OK	2.81031	0.00025	0.00458108	yes
XLOC_038503	WBGene00007817	C30F2.3	X:16076776-16085768	0.485581	2.85732	2.55688	OK	3.66072	5e-05	0.00109187	yes
XLOC_011988	WBGene00006449	alg-4	III:9887210-9891437	0.147559	0.871335	2.56193	OK	1.61209	5e-05	0.00109187	yes
XLOC_014727	WBGene00017542	F17E9.5	IV:8345817-8346546	2.03892	12.071	2.56566	OK	3.80353	5e-05	0.00109187	yes
XLOC_003272	WBGene00007159	B0379.7	I:10072581-10074387	0.17643	1.05417	2.57894	OK	2.41055	0.0005	0.00808977	yes
XLOC_036971	WBGene00016984	npr-8	X:7377301-7388400	0.46764	2.79883	2.58135	OK	3.87359	5e-05	0.00109187	yes
XLOC_015332	WBGene00011910	alg-3	IV:11704250-11708242	0.154721	0.926118	2.58153	OK	3.22582	5e-05	0.00109187	yes
XLOC_011191	WBGene00016447	msd-4	III:4868333-4868769	2.61954	15.6988	2.58326	OK	3.66193	5e-05	0.00109187	yes
XLOC_037468	WBGene00000749	col-176	X:10077612-10078738	0.291149	1.75617	2.59261	OK	2.98957	0.0001	0.00202532	yes
XLOC_021261	WBGene00003452	msp-59	IV:5312689-5313146	1.22545	7.43999	2.60199	OK	2.95845	0.00055	0.00877904	yes
XLOC_014962	WBGene00003465	msp-78	IV:9770029-9770456	2.16593	13.1935	2.60677	OK	3.52188	5e-05	0.00109187	yes
XLOC_001247	WBGene00007274	C03C11.1	I:10014730-10015497	0.228359	1.39152	2.60728	OK	2.16128	0.00165	0.0216922	yes
XLOC_002517	WBGene00001067	dpy-5	I:5432157-5433054	3.74839	22.9786	2.61595	OK	5.11705	5e-05	0.00109187	yes
XLOC_020844	WBGene00022680	ZK180.6	IV:4520180-4524937	0.501252	3.09072	2.62434	OK	4.10555	5e-05	0.00109187	yes
XLOC_020776	WBGene00018647	F49F1.7	IV:4123524-4125757	4.66839	28.7892	2.62453	OK	4.68046	5e-05	0.00109187	yes
XLOC_011716	WBGene00022700	ZK353.4	III:8388459-8389639	0.145312	0.901496	2.63317	OK	2.10821	0.00165	0.0216922	yes
XLOC_030488	WBGene00000302	cav-2	V:13557159-13559922	0.944798	5.87062	2.63543	OK	3.47117	5e-05	0.00109187	yes
XLOC_000874	WBGene00008541	F07A5.2	I:7352443-7353707	0.713372	4.44395	2.63912	OK	3.89477	5e-05	0.00109187	yes
XLOC_015369	WBGene00009548	F38H4.4	IV:11848249-11850221	0.0993272	0.620994	2.64432	OK	2.40953	0.00435	0.0459461	yes
XLOC_000321	WBGene00000626	col-49	I:3137187-3138446	1.51032	9.46793	2.6482	OK	4.40106	5e-05	0.00109187	yes
XLOC_030681	WBGene00008590	F08H9.2	V:14460625-14461134	1.11494	7.07246	2.66524	OK	3.23371	0.0003	0.00533258	yes
XLOC_033115	WBGene00016929	C54F6.12	V:7536865-7537970	0.318552	2.02276	2.66673	OK	2.40348	0.0026	0.0309522	yes
XLOC_019853	WBGene00013119	Y51H4A.25	IV:16731218-16743088	6.13746	39.0787	2.67067	OK	4.72557	5e-05	0.00109187	yes
XLOC_034939	WBGene00008632	fbxa-88	V:16142007-16143116	0.361232	2.30252	2.67222	OK	3.1187	0.00015	0.00291762	yes
XLOC_034356	WBGene00000734	col-161	V:13317031-13318010	1.03642	6.71714	2.69623	OK	4.00791	5e-05	0.00109187	yes
XLOC_010081	WBGene00010574	K04H4.5	III:9360268-9361331	0.296706	1.92431	2.69724	OK	2.74098	0.00075	0.011348	yes
XLOC_012616	WBGene00016424,WBGene00016425	C34H4.1,C34H4.2	IV:1545245-1567716	18.2758	119.506	2.70907	OK	2.51604	5e-05	0.00109187	yes
XLOC_000591	WBGene00017851	F27C1.1	I:5433906-5443026	0.912684	6.01044	2.71928	OK	2.83564	0.00315	0.0357084	yes
XLOC_033244	WBGene00015859	C16D9.4	V:8240930-8242900	3.59693	23.7114	2.72075	OK	6.16009	5e-05	0.00109187	yes
XLOC_022655	WBGene00016769	C49C8.5	IV:8648664-8653677	34.7316	229.383	2.72344	OK	9.54864	5e-05	0.00109187	yes
XLOC_012939	WBGene00018643,WBGene00006701	F49F1.1,ubc-1	IV:4103019-4119221	56.7124	378.029	2.73676	OK	9.3213	5e-05	0.00109187	yes
XLOC_000671	WBGene00020840	T27A3.4	I:6098976-6099726	0.877762	5.89466	2.74751	OK	3.5778	5e-05	0.00109187	yes
XLOC_037633	WBGene00000522	clc-1	X:11047414-11049232	55.0636	372.229	2.75702	OK	9.27718	5e-05	0.00109187	yes
XLOC_014195	WBGene00000256	bli-6	IV:6377093-6378195	2.54214	17.2945	2.7662	OK	5.20606	5e-05	0.00109187	yes
XLOC_008292	WBGene00005016	sqt-1	II:11336690-11337835	0.966856	6.58856	2.76859	OK	4.03668	5e-05	0.00109187	yes
XLOC_002625	WBGene00022751	ZK484.5	I:6087368-6087764	4.83886	33.1021	2.77418	OK	4.47107	5e-05	0.00109187	yes
XLOC_030620	WBGene00007082	acs-10	V:14146508-14148784	0.0994785	0.682033	2.77739	OK	2.52654	0.0016	0.0212112	yes
XLOC_001576	WBGene00007601	C15C6.2	I:12203799-12205809	0.642301	4.40917	2.77918	OK	3.70114	5e-05	0.00109187	yes
XLOC_001223	WBGene00003524	nas-5	I:9886199-9888216	1.46714	10.0721	2.77929	OK	5.00605	5e-05	0.00109187	yes
XLOC_021226	WBGene00021996	Y59E9AL.6	IV:5224895-5225769	0.691605	4.75728	2.78212	OK	3.67316	5e-05	0.00109187	yes
XLOC_023456	WBGene00010123	F55G11.2	IV:12967447-12969289	2.41492	16.6191	2.7828	OK	5.54127	5e-05	0.00109187	yes
XLOC_007107	WBGene00020222	fut-6	II:4647599-4655934	2.99834	20.6468	2.78368	OK	5.55167	5e-05	0.00109187	yes
XLOC_004884	WBGene00019406	acdh-8	II:5794506-5796274	0.187296	1.29015	2.78415	OK	2.98041	0.0003	0.00533258	yes
XLOC_015127	WBGene00011184	R09H10.7	IV:10621192-10621691	17.0059	117.887	2.79329	OK	3.57119	5e-05	0.00109187	yes
XLOC_012444	WBGene00021398	Y38C1AA.7	IV:158966-159831	1.86223	13.0001	2.80342	OK	4.27184	5e-05	0.00109187	yes
XLOC_002628	WBGene00022754	nspd-1	I:6097495-6097837	3.85287	27.17	2.81801	OK	3.93582	5e-05	0.00109187	yes
XLOC_022884	WBGene00006056	sss-1	IV:9892738-9893749	0.564981	4.00445	2.82533	OK	3.61075	5e-05	0.00109187	yes
XLOC_032548	WBGene00021627	Y47D7A.15	V:4431682-4433187	0.877726	6.25887	2.83406	OK	4.5588	5e-05	0.00109187	yes
XLOC_003021	WBGene00007977	gska-3	I:8749615-8751369	0.14294	1.0198	2.8348	OK	2.5453	0.0015	0.0200159	yes
XLOC_015384	WBGene00012163	VZK822L.2	IV:11912026-11913245	3.72857	26.7113	2.84075	OK	4.26783	5e-05	0.00109187	yes
XLOC_030789	WBGene00044658	C01G10.17	V:15090756-15091119	3.29313	23.7106	2.848	OK	3.54386	0.00045	0.00742422	yes
XLOC_004680	WBGene00018267	F41C3.1	II:4752387-4752942	2.57529	18.5574	2.84919	OK	3.5641	5e-05	0.00109187	yes
XLOC_034503	WBGene00044109	K02E11.10	V:14239923-14241151	0.322658	2.32996	2.85222	OK	3.2426	5e-05	0.00109187	yes
XLOC_022763	WBGene00009876,WBGene00009877	F49C12.6,F49C12.7	IV:9307330-9312927	19.3184	140.01	2.85748	OK	8.29287	5e-05	0.00109187	yes
XLOC_031782	WBGene00197080	ZC15.11	V:20278112-20278412	4.39529	31.8797	2.85861	OK	3.69826	5e-05	0.00109187	yes
XLOC_008822	-	-	II:3816620-3816795	45.5268	331.518	2.8643	OK	3.84064	5e-05	0.00109187	yes
XLOC_033080	WBGene00015362	fbxa-105	V:7390526-7392087	2.56488	18.8401	2.87684	OK	5.94783	5e-05	0.00109187	yes
XLOC_034167	WBGene00008296	cdr-2	V:12414621-12415711	9.73457	71.64	2.87958	OK	7.39644	5e-05	0.00109187	yes
XLOC_034335	WBGene00010187	F57B1.1	V:13193932-13195648	0.249947	1.84283	2.88222	OK	3.2153	0.00015	0.00291762	yes
XLOC_031020	WBGene00009047	F22B8.4	V:16083997-16088417	0.475941	3.55641	2.90157	OK	4.19638	5e-05	0.00109187	yes
XLOC_002034	WBGene00021214	Y18H1A.10	I:680413-686599	0.235535	1.76579	2.9063	OK	3.74289	5e-05	0.00109187	yes
XLOC_015573	WBGene00010125	dod-22	IV:12965386-12967376	6.10223	46.2048	2.92063	OK	7.43593	5e-05	0.00109187	yes
XLOC_000573	WBGene00018594	aman-3	I:5324510-5330212	2.2942	17.4205	2.92472	OK	7.91392	5e-05	0.00109187	yes
XLOC_012150	WBGene00012923	fbxa-128	III:11136801-11138894	1.50009	11.4347	2.9303	OK	5.09154	5e-05	0.00109187	yes
XLOC_004325	WBGene00017705	F22E5.6	II:2649869-2650899	0.203836	1.55884	2.935	OK	2.62913	0.0038	0.0416829	yes
XLOC_006547	WBGene00021969	Y57G7A.6	II:1281973-1285585	0.0862523	0.661313	2.9387	OK	3.12004	0.0005	0.00808977	yes
XLOC_004762	WBGene00003443	msp-50	II:5199762-5200222	1.56057	11.9987	2.94273	OK	3.82371	5e-05	0.00109187	yes
XLOC_002940	WBGene00000639	col-63	I:8243692-8244961	0.934999	7.24472	2.95389	OK	4.68418	5e-05	0.00109187	yes
XLOC_039296	WBGene00020294,WBGene00044566	T06F4.1,T06F4.3	X:4056827-4081045	4.21279	33.0974	2.97387	OK	5.4673	5e-05	0.00109187	yes
XLOC_023234	WBGene00011911	T22B3.3	IV:11703181-11703785	0.308722	2.43418	2.97905	OK	2.3987	0.00475	0.0493293	yes
XLOC_001427	WBGene00219950	F46A8.13	I:11237049-11238340	86.9592	689.832	2.98783	OK	2.87802	0.0011	0.0155067	yes
XLOC_012759	WBGene00043062,WBGene00021874	clec-80,clec-81	IV:2823745-2828092	8.99415	71.6301	2.99351	OK	7.21474	5e-05	0.00109187	yes
XLOC_023459	WBGene00010750	K10D11.6	IV:12986718-12989433	1.95455	15.7523	3.01065	OK	6.3778	5e-05	0.00109187	yes
XLOC_028077	WBGene00008199	C49C3.9	IV:17339655-17342314	11.853	95.8566	3.01563	OK	7.10846	5e-05	0.00109187	yes
XLOC_031556	WBGene00013484	Y69H2.9	V:18701555-18706254	2.11997	17.2021	3.02047	OK	1.60241	0.00425	0.0451578	yes
XLOC_005695	WBGene00008483	E04D5.4	II:10440285-10442515	4.79153	38.9605	3.02345	OK	3.13483	5e-05	0.00109187	yes
XLOC_022459	WBGene00015216	valv-1	IV:7424495-7445365	25.406	207.581	3.03044	OK	4.73841	5e-05	0.00109187	yes
XLOC_007326	WBGene00003457	msp-64	II:5809923-5810342	1.46848	12.0324	3.03452	OK	4.23291	0.00025	0.00458108	yes
XLOC_030414	WBGene00008850	F15B9.6	V:13014143-13016654	1.08226	8.86785	3.03454	OK	5.58795	5e-05	0.00109187	yes
XLOC_008673	WBGene00008493	F01D5.2	II:13998496-13998956	5.25545	43.0832	3.03524	OK	5.13959	5e-05	0.00109187	yes
XLOC_031845	WBGene00012186	mlt-11	V:20667210-20678613	3.23286	26.5315	3.03682	OK	7.47621	5e-05	0.00109187	yes
XLOC_014782	WBGene00255375	F08B4.8	IV:8677602-8678019	1.99747	16.5561	3.05112	OK	4.03817	5e-05	0.00109187	yes
XLOC_008674	WBGene00008494	F01D5.3	II:13999157-14000065	17.2983	145.163	3.06897	OK	7.39784	5e-05	0.00109187	yes
XLOC_034652	WBGene00044177	C30G7.3	V:14942132-14945668	0.153516	1.28956	3.07042	OK	2.71921	0.00375	0.0412297	yes
XLOC_040599	WBGene00011445	T04F8.7	X:11677508-11680930	4.67043	39.5842	3.0833	OK	6.18845	5e-05	0.00109187	yes
XLOC_034773	WBGene00007368	C06B8.2	V:15471334-15478655	3.09037	26.5343	3.10201	OK	6.18395	5e-05	0.00109187	yes
XLOC_033661	WBGene00000601	col-12	V:10423906-10425092	0.483438	4.26841	3.14229	OK	4.0333	5e-05	0.00109187	yes
XLOC_022979	WBGene00011173	acs-18	IV:10310790-10313670	0.0699759	0.621982	3.15194	OK	2.98208	0.004	0.0432437	yes
XLOC_022649	WBGene00018336	F42A9.7	IV:8616058-8617079	0.0922883	0.835385	3.17822	OK	1.74799	0.00435	0.0459461	yes
XLOC_040227	WBGene00000748	col-175	X:9233641-9234616	1.06442	9.63848	3.17874	OK	4.99613	5e-05	0.00109187	yes
XLOC_000166	WBGene00022142	Y71G12B.2	I:1816149-1818509	0.28386	2.57301	3.1802	OK	3.34646	5e-05	0.00109187	yes
XLOC_022972	WBGene00012781	nspd-7	IV:10268661-10269228	6.07438	55.381	3.18858	OK	5.16726	5e-05	0.00109187	yes
XLOC_000386	WBGene00016322	C32E8.4	I:3783834-3784435	0.832619	7.61873	3.19382	OK	3.43254	0.0022	0.0272379	yes
XLOC_015562	WBGene00007867	C32H11.4	IV:12921287-12923292	6.0802	56.4664	3.2152	OK	7.90129	5e-05	0.00109187	yes
XLOC_030473	WBGene00000735	col-162	V:13441966-13443402	0.558012	5.21783	3.22508	OK	4.15695	5e-05	0.00109187	yes
XLOC_024117	WBGene00000707	col-133	IV:14098334-14099352	1.7074	15.9972	3.22795	OK	5.69401	5e-05	0.00109187	yes
XLOC_023473	WBGene00007203	best-1	IV:13107656-13111503	1.56102	14.6582	3.23115	OK	2.73071	0.00385	0.042037	yes
XLOC_014974	WBGene00010633	nspd-2	IV:9844028-9844337	5.2336	49.464	3.2405	OK	4.47891	5e-05	0.00109187	yes
XLOC_009680	WBGene00021503	Y40D12A.2	III:6592520-6620121	20.2951	191.897	3.24113	OK	2.86654	0.0013	0.0177975	yes
XLOC_033660	WBGene00000602	col-13	V:10420889-10421892	0.150661	1.42588	3.24248	OK	2.39914	0.0028	0.0328931	yes
XLOC_031666	WBGene00206418	M04C3.5	V:19449774-19451078	5.84137	57.2609	3.29317	OK	3.10049	5e-05	0.00109187	yes
XLOC_039704	WBGene00206388	K10C2.14	X:6439893-6440559	0.849524	8.34895	3.29687	OK	3.8917	0.00175	0.0227756	yes
XLOC_005066	WBGene00019273	H43E16.1	II:6674267-6679363	1.23423	12.1415	3.29827	OK	7.94319	5e-05	0.00109187	yes
XLOC_037074	WBGene00016915	C54D2.1	X:7842631-7845557	0.130638	1.30602	3.32153	OK	2.69267	0.00035	0.00601848	yes
XLOC_031912	WBGene00022644	dod-19	V:411778-414760	117.172	1172.16	3.32246	OK	14.0671	5e-05	0.00109187	yes
XLOC_007652	WBGene00022891	ZK1290.10	II:7549334-7553906	0.321891	3.22216	3.32338	OK	3.69238	5e-05	0.00109187	yes
XLOC_034586	WBGene00012741	Y40H4A.2	V:14583305-14585436	0.0694994	0.696249	3.32453	OK	1.70365	0.00335	0.0376162	yes
XLOC_008676	WBGene00008495	F01D5.5	II:14001683-14002300	9.8555	99.7401	3.33917	OK	7.26504	5e-05	0.00109187	yes
XLOC_002106	WBGene00044349	Y71G12B.32	I:1813908-1816061	0.363694	3.85229	3.40492	OK	3.83588	5e-05	0.00109187	yes
XLOC_030251	WBGene00011450	ttr-22	V:12241429-12241912	0.563115	6.04542	3.42434	OK	3.63367	0.0027	0.0319822	yes
XLOC_034424	WBGene00009430	F35E12.6	V:13734041-13736247	53.1864	594.984	3.48372	OK	14.7419	5e-05	0.00109187	yes
XLOC_014503	WBGene00016399	C34D4.3	IV:7153661-7154198	0.532889	6.05518	3.50626	OK	2.73134	0.00215	0.0267118	yes
XLOC_022968	WBGene00001158	ech-9	IV:10233319-10235329	2.72622	31.0392	3.50911	OK	7.65789	5e-05	0.00109187	yes
XLOC_029675	WBGene00000719	col-146	V:9629942-9631011	0.228168	2.62563	3.5245	OK	3.38278	0.0005	0.00808977	yes
XLOC_034428	WBGene00009432	F35E12.8	V:13749184-13751921	4.99376	57.6666	3.52954	OK	7.65075	5e-05	0.00109187	yes
XLOC_007853	WBGene00009778	F46C5.1	II:8820198-8821200	3.11159	36.3578	3.54654	OK	5.92395	5e-05	0.00109187	yes
XLOC_004353	WBGene00019689	K12H6.9	II:2824413-2824946	0.307901	3.61767	3.55453	OK	3.38622	0.00295	0.0341203	yes
XLOC_008138	WBGene00007414	C07E3.3	II:10353632-10357518	3.36646	40.6009	3.59221	OK	7.01458	5e-05	0.00109187	yes
XLOC_000064	WBGene00021207	Y18H1A.1	I:688285-691267	0.0424424	0.513231	3.59603	OK	1.86316	0.0027	0.0319822	yes
XLOC_030374	WBGene00013900	ugt-18	V:12820264-12822758	1.73824	22.1178	3.6695	OK	6.52835	5e-05	0.00109187	yes
XLOC_034877	WBGene00001786	gst-38	V:15915167-15916079	1.44758	18.9763	3.71249	OK	6.4121	5e-05	0.00109187	yes
XLOC_015457	WBGene00019579	oac-57	IV:12304297-12307820	13.044	173.664	3.73484	OK	4.15514	5e-05	0.00109187	yes
XLOC_031018	WBGene00005616	srj-29	V:16075658-16077387	0.294363	3.95723	3.74882	OK	4.67635	5e-05	0.00109187	yes
XLOC_020774	WBGene00018645	F49F1.5	IV:4119460-4120398	1.46688	20.6239	3.8135	OK	4.58757	5e-05	0.00109187	yes
XLOC_003212	WBGene00007303	rnh-1.3	I:9710087-9710767	11.0668	162.519	3.8763	OK	8.85221	5e-05	0.00109187	yes
XLOC_023359	WBGene00019580	oac-58	IV:12308178-12311773	0.41502	6.09677	3.87679	OK	4.09913	5e-05	0.00109187	yes
XLOC_028217	WBGene00015759	C14C6.5	V:536627-537418	92.6835	1368.3	3.88393	OK	14.3348	5e-05	0.00109187	yes
XLOC_028310	WBGene00017764	F25A2.1	V:1179603-1181548	1.10014	16.3205	3.89093	OK	6.40816	5e-05	0.00109187	yes
XLOC_014574	WBGene00017416	F13B6.1	IV:7456747-7458035	0.625258	9.33242	3.89973	OK	5.95469	5e-05	0.00109187	yes
XLOC_004746	WBGene00003402	mpk-2	II:5104117-5108901	2.25244	33.6414	3.90068	OK	8.64877	5e-05	0.00109187	yes
XLOC_031454	WBGene00045417	Y37H2A.13	V:18142848-18143543	0.506332	7.79911	3.94515	OK	3.73449	0.0004	0.0067639	yes
XLOC_031944	WBGene00018616,WBGene00018619	F48G7.5,F48G7.8	V:622055-627650	0.467413	7.26759	3.95871	OK	3.72642	5e-05	0.00109187	yes
XLOC_020496	WBGene00044719	clec-172	IV:1515527-1516627	0.484657	7.59839	3.97066	OK	3.80424	0.0003	0.00533258	yes
XLOC_031818	WBGene00012621	Y38H6C.8	V:20514765-20515706	0.445409	7.03123	3.98058	OK	3.35152	0.00045	0.00742422	yes
XLOC_023358	WBGene00019579	oac-57	IV:12304297-12307820	41.8476	666.37	3.99311	OK	7.58601	5e-05	0.00109187	yes
XLOC_004314	WBGene00017058	D2062.6	II:2619441-2619747	0.871041	14.8226	4.08891	OK	4.00282	0.0026	0.0309522	yes
XLOC_000063	WBGene00021215	Y18H1A.11	I:680413-686599	0.54377	9.28601	4.09399	OK	2.72708	5e-05	0.00109187	yes
XLOC_012915	WBGene00021581	clec-70	IV:3932732-3936238	0.647549	11.2294	4.11615	OK	6.73984	5e-05	0.00109187	yes
XLOC_023458	WBGene00010747	K10D11.3	IV:12982119-12986088	0.936218	16.2867	4.12071	OK	7.76552	5e-05	0.00109187	yes
XLOC_031502	WBGene00007440	C08E8.4	V:18371845-18373531	5.50931	98.3006	4.15726	OK	8.78638	5e-05	0.00109187	yes
XLOC_012765	WBGene00021872	clec-85	IV:2854345-2855456	82.1429	1633.1	4.31333	OK	16.6155	5e-05	0.00109187	yes
XLOC_012561	WBGene00005903	srx-12	IV:1046031-1049506	0.146088	2.96897	4.34505	OK	4.04592	0.0026	0.0309522	yes
XLOC_035890	WBGene00019435	K06A9.1	X:1547504-1560558	1.45053	29.9818	4.36943	OK	10.5652	5e-05	0.00109187	yes
XLOC_015576	WBGene00010745	dod-17	IV:12976292-12978344	4.97469	107.227	4.42992	OK	11.1737	5e-05	0.00109187	yes
XLOC_023445	WBGene00010658	K08D8.4	IV:12893575-12909998	5.95764	132.631	4.47653	OK	9.19597	5e-05	0.00109187	yes
XLOC_022280	WBGene00015932	C17H12.6	IV:6820994-6822506	1.62657	37.1073	4.5118	OK	2.05091	5e-05	0.00109187	yes
XLOC_041317	WBGene00007818	C30F2.4	X:16075060-16075668	10.8953	267.436	4.61742	OK	6.07921	0.0001	0.00202532	yes
XLOC_032417	WBGene00020700	T22F3.11	V:3612172-3614551	2.0698	50.8999	4.6201	OK	7.01754	5e-05	0.00109187	yes
XLOC_005728	WBGene00010899	M28.8	II:10628268-10633217	4.04028	100.679	4.63916	OK	13.793	5e-05	0.00109187	yes
XLOC_008672	WBGene00008492	F01D5.1	II:13996953-13997596	8.9412	225.996	4.65969	OK	10.7019	5e-05	0.00109187	yes
XLOC_028188	WBGene00015259	dod-20	V:422497-424166	0.252297	6.39	4.66262	OK	5.68125	5e-05	0.00109187	yes
XLOC_011759	WBGene00015522	C06E1.7	III:8591238-8593092	0.543695	13.9817	4.6846	OK	7.22397	5e-05	0.00109187	yes
XLOC_035012	WBGene00012518	comt-2	V:16493654-16494449	1.23058	35.9984	4.87052	OK	7.54648	5e-05	0.00109187	yes
XLOC_012619	WBGene00021517,WBGene00021518	Y41D4B.15,hpo-6	IV:1545245-1567716	15.9244	470.126	4.88374	OK	12.6945	5e-05	0.00109187	yes
XLOC_004490	WBGene00021118	clec-125	II:3516007-3518898	0.234699	7.08165	4.9152	OK	7.22875	5e-05	0.00109187	yes
XLOC_020613	WBGene00044492	Y54G2A.49	IV:2851692-2853261	6.17508	192.428	4.96172	OK	6.96946	5e-05	0.00109187	yes
XLOC_031071	WBGene00009230	oac-18	V:16288787-16292154	0.0589337	1.93807	5.03938	OK	3.94488	0.0026	0.0309522	yes
XLOC_003523	WBGene00012947	Y47H9C.1	I:11830984-11833166	1.21987	43.6254	5.16037	OK	9.59293	5e-05	0.00109187	yes
XLOC_036927	WBGene00016912	clec-86	X:7139900-7143641	7.05194	257.214	5.18881	OK	5.72193	5e-05	0.00109187	yes
XLOC_034682	WBGene00007232	C01G10.5	V:15089101-15089499	2.47114	94.7041	5.26018	OK	3.39252	0.0026	0.0309522	yes
XLOC_012918	WBGene00021583	clec-72	IV:3944815-3947364	1.03061	39.534	5.26152	OK	10.4345	5e-05	0.00109187	yes
XLOC_008829	-	-	II:13663795-13667855	0.0441617	1.82256	5.36703	OK	5.86861	5e-05	0.00109187	yes
XLOC_020834	WBGene00196280	M01H9.7	IV:4464436-4465466	1.08457	48.2155	5.4743	OK	6.3639	5e-05	0.00109187	yes
XLOC_031455	WBGene00045416	Y37H2A.14	V:18143737-18144721	8.58294	397.922	5.53487	OK	12.9186	5e-05	0.00109187	yes
XLOC_034937	WBGene00009710	F44G3.10	V:16138760-16139627	0.527271	25.0432	5.56973	OK	6.44945	5e-05	0.00109187	yes
XLOC_023453	WBGene00007875	dod-24	IV:12940141-12941368	33.6565	1718.84	5.67441	OK	20.9756	5e-05	0.00109187	yes
XLOC_006215	WBGene00012728	Y39G8B.9	II:13981351-13981786	3.25625	171.9	5.72222	OK	8.95073	5e-05	0.00109187	yes
XLOC_004747	WBGene00017277	F09C12.2	II:5110028-5112232	0.0544376	2.9627	5.76616	OK	3.04276	0.0026	0.0309522	yes
XLOC_030533	WBGene00008988	F20G2.5	V:13771507-13773700	0.472415	29.2909	5.95425	OK	9.55961	5e-05	0.00109187	yes
XLOC_023447	WBGene00007864	C32H11.1	IV:12912789-12914969	0.218548	19.8945	6.50827	OK	7.84144	5e-05	0.00109187	yes
XLOC_035891	WBGene00019145,WBGene00019146	H02F09.2,H02F09.3	X:1568668-1574110	0.728134	72.6242	6.6401	OK	12.1758	5e-05	0.00109187	yes
XLOC_034422	WBGene00009431	dct-17	V:13727760-13730776	10.3817	1171.73	6.81845	OK	22.5986	5e-05	0.00109187	yes
XLOC_029796	WBGene00007097	B0024.4	V:10297398-10298982	2.31407	265.014	6.83949	OK	14.5054	5e-05	0.00109187	yes
XLOC_003614	WBGene00008477	clec-17	I:12430028-12431474	0.177454	20.4435	6.84805	OK	7.68245	5e-05	0.00109187	yes
XLOC_031471	WBGene00008891	clec-42	V:18191442-18194262	0.165497	25.4238	7.26323	OK	8.98042	5e-05	0.00109187	yes
XLOC_015575	WBGene00010124	F55G11.4	IV:12973635-12975597	29.2943	5507.62	7.55466	OK	23.8771	5e-05	0.00109187	yes
XLOC_008152	WBGene00014046	clec-60	II:10480101-10481846	0.272176	51.2837	7.55782	OK	10.2604	5e-05	0.00109187	yes
XLOC_012916	WBGene00021582	clec-71	IV:3937463-3939924	0.532444	178.869	8.39205	OK	14.6943	5e-05	0.00109187	yes
XLOC_034425	WBGene00009429	F35E12.5	V:13737006-13738471	3.5881	1692.17	8.88144	OK	20.8143	5e-05	0.00109187	yes
XLOC_023452	WBGene00007872	C32H11.9	IV:12935050-12936271	0.14385	105.614	9.52002	OK	9.35394	0.0012	0.0166526	yes
XLOC_010968	WBGene00021805	Y53G8AM.5	III:3256729-3258395	0.288702	411.71	10.4778	OK	12.5997	0.0011	0.0155067	yes
XLOC_015565	WBGene00007873	dod-21	IV:12936737-12937948	0.0643425	114.415	10.7962	OK	5.79954	0.0026	0.0309522	yes
XLOC_011758	WBGene00015521	fipr-16	III:8590832-8590982	0	214.008	inf	OK	nan	5e-05	0.00109187	yes
XLOC_041520	-	-	X:3387109-3387290	0	108.773	inf	OK	nan	5e-05	0.00109187	yes
XLOC_032987	WBGene00235311	Y57E12B.11	V:6949568-6949854	0	49.4078	inf	OK	nan	5e-05	0.00109187	yes
XLOC_035671	WBGene00009756	F46B3.1	V:20596008-20597244	0	29.3339	inf	OK	nan	5e-05	0.00109187	yes
XLOC_012917	WBGene00195003	Y46C8AL.11	IV:3943302-3943744	0	15.5845	inf	OK	nan	5e-05	0.00109187	yes
XLOC_035952	WBGene00015118	B0294.3	X:1892186-1893272	0	14.4938	inf	OK	nan	0.003	0.0344746	yes
XLOC_035053	WBGene00008816	F14F8.8	V:16671621-16672186	0	12.0395	inf	OK	nan	5e-05	0.00109187	yes
XLOC_031453	WBGene00012571	Y37H2A.11	V:18141460-18142577	0	11.9199	inf	OK	nan	5e-05	0.00109187	yes
XLOC_029785	WBGene00007544	fipr-6	V:10231267-10231536	0	8.19549	inf	OK	nan	0.00375	0.0412297	yes
