# Supplementary material for: A conserved CCM complex promotes apoptosis non-autonomously by regulating zinc homeostasis
Source: Nat Commun. 2019 Apr 17;10:1791. doi: 10.1038/s41467-019-09829-z (PMC6470173; doi:10.1038/s41467-019-09829-z)
Supplement: Supplementary file 4 — Supplementary Data 2 [file 41467_2019_9829_MOESM4_ESM.xlsx]

## Sheet: Sheet1
Supplementary Data 2 Chapman et al. 2019
Tracking_ID	WBID	Gene_name	Locus	N2_FPKM	Kri-1_Mpk-2_FPKM	log2(fold_change)	STATUS	test_stat	p_value	q_value	significance_call
XLOC_034422	WBGene00009431	dct-17	V:13727760-13730776	10.0887	0.60505	-4.05954	OK	-6.8208	5e-05	0.00576509	yes
XLOC_039405	WBGene00206361	K02G10.15	X:4680978-4682718	9.06842	0.70032	-3.69477	OK	-1.60994	5e-05	0.00576509	yes
XLOC_012717	WBGene00022083	Y69A2AR.12	IV:2568467-2572317	1.0743	0.0890713	-3.5923	OK	-2.49046	0.00015	0.014538	yes
XLOC_010259	WBGene00006784	unc-49	III:10520675-10532706	50.0222	5.58	-3.16423	OK	-4.84284	5e-05	0.00576509	yes
XLOC_023453	WBGene00007875	dod-24	IV:12940141-12941368	32.7341	4.0197	-3.02564	OK	-6.98094	5e-05	0.00576509	yes
XLOC_009023	WBGene00000560	cnc-6	III:1763523-1764901	6.54708	0.971181	-2.75304	OK	-2.69456	0.00065	0.039517	yes
XLOC_020384	WBGene00000213	asm-3	IV:520209-523757	0.704495	0.120621	-2.54611	OK	-2.30079	0.0004	0.0300562	yes
XLOC_014660	WBGene00003879	ora-1	IV:7977835-7979014	3.60817	0.630518	-2.51666	OK	-2.97015	0.0002	0.0183219	yes
XLOC_012630	WBGene00021525	Y41D4B.26	IV:1631950-1633257	3.11491	0.5882	-2.40481	OK	-2.71318	0.0006	0.0378538	yes
XLOC_029057	WBGene00195164	K12B6.11	V:6288907-6289656	7.34276	1.39969	-2.39121	OK	-2.44318	0.00065	0.039517	yes
XLOC_035891	WBGene00019145,WBGene00019146	H02F09.2,H02F09.3	X:1568668-1574110	0.70618	0.135973	-2.37672	OK	-1.79295	0.00025	0.0219984	yes
XLOC_041084	WBGene00001828	hch-1	X:14696411-14699977	5.92976	1.29304	-2.19721	OK	-4.15185	5e-05	0.00576509	yes
XLOC_001962	WBGene00000469	ces-2	I:14961500-14965355	5.29438	1.16773	-2.18075	OK	-3.41329	5e-05	0.00576509	yes
XLOC_008031	WBGene00013145	cutl-2	II:9721763-9724526	1.75265	0.441032	-1.99058	OK	-2.45893	0.00045	0.0321858	yes
XLOC_015573	WBGene00010125	dod-22	IV:12965386-12967376	5.94226	1.54225	-1.94598	OK	-3.29802	5e-05	0.00576509	yes
XLOC_007134	WBGene00016359	fbxb-88	II:4826506-4827872	1.58945	0.424703	-1.904	OK	-2.34342	0.00075	0.0432381	yes
XLOC_006652	WBGene00015613	C08F1.10	II:1785261-1786277	6.13003	1.71734	-1.83572	OK	-2.86054	5e-05	0.00576509	yes
XLOC_006999	WBGene00044379	F40H7.12	II:3687790-3688691	3.76923	1.06508	-1.8233	OK	-2.47475	0.00015	0.014538	yes
XLOC_012513	WBGene00018256	cutl-28	IV:684496-688339	0.726496	0.210467	-1.78736	OK	-2.24621	0.00085	0.047568	yes
XLOC_031928	WBGene00020016	lipl-3	V:521675-524218	1.77547	0.518575	-1.77558	OK	-2.33433	0.0006	0.0378538	yes
XLOC_006299	WBGene00007479	C09F9.2	II:14705515-14718225	2.9194	0.85317	-1.77477	OK	-3.74503	5e-05	0.00576509	yes
XLOC_038977	WBGene00001065	dpy-3	X:2144601-2145647	3.8187	1.11972	-1.76994	OK	-2.50308	0.0004	0.0300562	yes
XLOC_029339	WBGene00016146	C26F1.1	V:7785418-7787711	7.14913	2.10582	-1.76339	OK	-2.50469	0.0009	0.0485383	yes
XLOC_000803	WBGene00001075	dpy-14	I:6843594-6845136	47.1943	14.0496	-1.74808	OK	-4.8564	5e-05	0.00576509	yes
XLOC_004004	WBGene00020205	arrd-1	II:627512-628668	8.05337	2.44426	-1.7202	OK	-3.11588	5e-05	0.00576509	yes
XLOC_005400	WBGene00004155	pqn-73	II:8540719-8545452	1.36671	0.415271	-1.71858	OK	-2.57006	0.0002	0.0183219	yes
XLOC_030035	WBGene00011383	T02E9.5	V:11342230-11344735	19.9825	6.2315	-1.68109	OK	-3.04413	5e-05	0.00576509	yes
XLOC_032926	WBGene00001210	egl-46	V:6679328-6681573	3.51284	1.10137	-1.67334	OK	-2.49318	0.0004	0.0300562	yes
XLOC_015576	WBGene00010745	dod-17	IV:12976292-12978344	4.83303	1.53981	-1.65017	OK	-2.87221	5e-05	0.00576509	yes
XLOC_031070	WBGene00009226	cyp-37B1	V:16278190-16280614	2.3822	0.774659	-1.62066	OK	-2.25807	0.0004	0.0300562	yes
XLOC_012624	WBGene00001105	dsl-3	IV:1610418-1612915	4.02756	1.31397	-1.61597	OK	-2.25028	0.0003	0.0250781	yes
XLOC_029978	WBGene00011838	T19C4.1	V:11149706-11151319	1.94676	0.636233	-1.61345	OK	-2.29732	0.00055	0.0360601	yes
XLOC_038221	WBGene00001898	his-24	X:14490005-14491111	93.1653	30.5934	-1.60657	OK	-5.15017	5e-05	0.00576509	yes
XLOC_039740	WBGene00016088	clec-266	X:6617440-6627975	50.0224	16.4914	-1.60086	OK	-3.2806	5e-05	0.00576509	yes
XLOC_008637	WBGene00008577	F08G2.5	II:13832852-13833631	4.02727	1.32943	-1.59899	OK	-2.27172	0.0007	0.0412445	yes
XLOC_029107	WBGene00018489	F46E10.2	V:6520434-6521086	13.9983	4.65366	-1.58881	OK	-2.74959	5e-05	0.00576509	yes
XLOC_037639	WBGene00012257	lpr-4	X:11065132-11066811	2.70363	0.899411	-1.58784	OK	-2.45169	0.00055	0.0360601	yes
XLOC_015575	WBGene00010124	F55G11.4	IV:12973635-12975597	28.4445	9.56082	-1.57294	OK	-2.90877	5e-05	0.00576509	yes
XLOC_009300	WBGene00006830	unc-103	III:4115322-4147279	6.16419	2.07702	-1.5694	OK	-3.56698	5e-05	0.00576509	yes
XLOC_004355	WBGene00022441	Y110A2AL.4	II:2839303-2840386	8.91506	3.07374	-1.53625	OK	-2.58785	0.00015	0.014538	yes
XLOC_037636	WBGene00012261	lpr-3	X:11057371-11059794	4.72028	1.63167	-1.53252	OK	-2.96037	5e-05	0.00576509	yes
XLOC_012765	WBGene00021872	clec-85	IV:2854345-2855456	79.6064	28.0159	-1.50664	OK	-4.86229	5e-05	0.00576509	yes
XLOC_009471	WBGene00001076	dpy-17	III:5107329-5108589	47.0138	16.612	-1.50086	OK	-4.39875	5e-05	0.00576509	yes
XLOC_022976	WBGene00011175	R09E10.5	IV:10295407-10302310	1.71629	0.608246	-1.49657	OK	-2.631	0.00015	0.014538	yes
XLOC_002595	WBGene00016422	noah-1	I:5874418-5878961	11.2674	4.00485	-1.49233	OK	-4.37674	5e-05	0.00576509	yes
XLOC_035862	WBGene00019272	H42K12.3	X:1311604-1316636	2.26258	0.812881	-1.47685	OK	-2.36924	0.00035	0.0276997	yes
XLOC_030519	WBGene00011328	T01D3.3	V:13704495-13711090	1.10701	0.39809	-1.4755	OK	-2.19962	0.0004	0.0300562	yes
XLOC_023456	WBGene00010123	F55G11.2	IV:12967447-12969289	2.34867	0.862138	-1.44585	OK	-2.12189	0.0007	0.0412445	yes
XLOC_027150	WBGene00012420	Y7A9D.1	IV:16381375-16382211	9.0653	3.33692	-1.44184	OK	-2.29268	0.00045	0.0321858	yes
XLOC_004040	WBGene00021576	fbxc-51	II:868813-871700	8.06036	2.9837	-1.43374	OK	-3.09957	5e-05	0.00576509	yes
XLOC_006712	WBGene00020537	fbxb-37	II:2091742-2093853	2.45609	0.913147	-1.42744	OK	-2.07678	0.00075	0.0432381	yes
XLOC_014354	WBGene00001858	hil-7	IV:6646033-6646939	33.2829	12.399	-1.42456	OK	-2.80385	0.00055	0.0360601	yes
XLOC_039199	WBGene00000503	cht-1	X:3397607-3400343	22.278	8.41223	-1.40506	OK	-4.20988	5e-05	0.00576509	yes
XLOC_007647	WBGene00006956	wrt-10	II:7533299-7534514	6.63733	2.51698	-1.39891	OK	-2.38979	0.0004	0.0300562	yes
XLOC_020775	WBGene00018646	mul-1	IV:4121341-4123069	9.74287	3.69867	-1.39734	OK	-2.59724	5e-05	0.00576509	yes
XLOC_016217	WBGene00009926	noah-2	IV:14091253-14096624	12.633	4.83335	-1.3861	OK	-1.60779	0.0004	0.0300562	yes
XLOC_008995	WBGene00022334	Y82E9BR.1	III:1458438-1466732	1.4687	0.563643	-1.38168	OK	-2.11149	0.00065	0.039517	yes
XLOC_012169	WBGene00006533	tba-7	III:11366751-11371775	15.9654	6.14856	-1.37663	OK	-2.72273	0.00055	0.0360601	yes
XLOC_001852	WBGene00013508	Y71A12B.11	I:13978429-13980148	9.0251	3.49017	-1.37065	OK	-2.61859	0.00015	0.014538	yes
XLOC_038811	WBGene00018215	igcm-1	X:845729-851507	1.15833	0.451973	-1.35773	OK	-2.23153	0.00015	0.014538	yes
XLOC_010666	WBGene00017937	F30H5.3	III:505236-512175	0.887711	0.346543	-1.35706	OK	-2.22904	0.0006	0.0378538	yes
XLOC_030284	WBGene00005018	sqt-3	V:12352993-12354314	45.0553	17.5901	-1.35693	OK	-3.92384	5e-05	0.00576509	yes
XLOC_005671	WBGene00014173	ZK970.7	II:10310399-10316219	6.26364	2.44884	-1.3549	OK	-2.22375	0.00045	0.0321858	yes
XLOC_015509	WBGene00001820	ham-1	IV:12542033-12545724	4.00982	1.59115	-1.33347	OK	-2.47486	0.0002	0.0183219	yes
XLOC_039911	WBGene00001069,WBGene00018486	dpy-7,glb-16	X:7536459-7540131	4.60984	1.83758	-1.32691	OK	-2.26433	0.0006	0.0378538	yes
XLOC_002282	WBGene00020902	jmjc-1	I:3631089-3636485	4.9734	2.00067	-1.31375	OK	-2.33752	0.00015	0.014538	yes
XLOC_038845	WBGene00020128	R193.2	X:1128982-1151343	14.7076	5.94038	-1.30794	OK	-2.42595	0.00035	0.0276997	yes
XLOC_012912	WBGene00018971	clec-67	IV:3922164-3925045	7.36444	2.98096	-1.3048	OK	-2.93861	5e-05	0.00576509	yes
XLOC_014963	WBGene00000301	cav-1	IV:9771153-9773474	104.413	42.3785	-1.30089	OK	-4.25378	5e-05	0.00576509	yes
XLOC_040686	WBGene00010925	M153.2	X:12150079-12154089	3.7844	1.54235	-1.29493	OK	-2.19543	0.0003	0.0250781	yes
XLOC_012891	WBGene00006970	zag-1	IV:3855842-3861499	1.89737	0.784026	-1.27503	OK	-2.16475	0.00075	0.0432381	yes
XLOC_008875	WBGene00021913	cec-8	III:429299-431752	5.06981	2.12656	-1.25341	OK	-2.73838	5e-05	0.00576509	yes
XLOC_039635	WBGene00004219	ptr-4	X:6060756-6065986	2.08453	0.874523	-1.25316	OK	-2.30838	0.00025	0.0219984	yes
XLOC_004159	WBGene00006464	bath-47	II:1601788-1604618	2.43604	1.02767	-1.24516	OK	-2.16361	0.0009	0.0485383	yes
XLOC_001375	WBGene00016457	C35E7.5	I:10823357-10829015	11.5194	4.89183	-1.23562	OK	-3.91536	5e-05	0.00576509	yes
XLOC_029501	WBGene00015220	B0507.3	V:8768908-8770876	3.19051	1.35929	-1.23093	OK	-2.09579	0.0009	0.0485383	yes
XLOC_010403	WBGene00012757	Y41C4A.11	III:11719899-11723602	11.3747	4.8902	-1.21786	OK	-2.6855	5e-05	0.00576509	yes
XLOC_038577	WBGene00003933	pat-9	X:16536836-16540195	2.74826	1.19039	-1.20708	OK	-2.22314	0.0005	0.0344716	yes
XLOC_036667	WBGene00001824	hbl-1	X:5822149-5827758	6.32128	2.74929	-1.20116	OK	-3.2164	5e-05	0.00576509	yes
XLOC_032373	WBGene00000478	cfz-2	V:3441500-3444877	2.83472	1.23563	-1.19796	OK	-2.12686	0.00065	0.039517	yes
XLOC_030266	WBGene00001493	frm-7	V:12302483-12306972	65.9712	29.1074	-1.18045	OK	-6.27796	5e-05	0.00576509	yes
XLOC_012619	WBGene00021517,WBGene00021518	Y41D4B.15,hpo-6	IV:1545245-1567716	15.4442	6.82258	-1.17867	OK	-2.17616	0.00055	0.0360601	yes
XLOC_031858	WBGene00004013	pha-4	V:20752935-20760303	4.36874	1.94186	-1.16978	OK	-2.3216	0.00015	0.014538	yes
XLOC_037957	WBGene00003623	nhr-25	X:13008492-13013961	2.18094	0.969797	-1.1692	OK	-2.08825	0.00065	0.039517	yes
XLOC_031912	WBGene00022644	dod-19	V:411778-414760	113.568	50.5331	-1.16826	OK	-4.67641	5e-05	0.00576509	yes
XLOC_023224	WBGene00010234	ttr-50	IV:11640144-11641015	66.4085	29.6795	-1.1619	OK	-3.62714	5e-05	0.00576509	yes
XLOC_009324	WBGene00007139	mnp-1	III:4356538-4364966	4.29701	1.9262	-1.15758	OK	-2.58745	5e-05	0.00576509	yes
XLOC_015572	WBGene00010128	F55G11.8	IV:12962807-12964624	5.33921	2.47782	-1.10756	OK	-2.03371	0.0007	0.0412445	yes
XLOC_033256	WBGene00017681	slc-17.5	V:8282374-8284885	3.97304	1.84839	-1.10398	OK	-2.1985	0.0003	0.0250781	yes
XLOC_039095	WBGene00018743	F53B3.5	X:2872743-2879619	14.1148	6.74226	-1.06591	OK	-2.79125	5e-05	0.00576509	yes
XLOC_000573	WBGene00018594	aman-3	I:5324510-5330212	2.22647	1.06584	-1.06277	OK	-2.15936	0.0006	0.0378538	yes
XLOC_011123	WBGene00000463	ceh-43	III:4445463-4449943	7.34827	3.54074	-1.05335	OK	-2.05313	0.00045	0.0321858	yes
XLOC_003632	WBGene00009361	F33E2.5	I:12591114-12598923	11.8008	5.72133	-1.04446	OK	-1.97024	0.0006	0.0378538	yes
XLOC_035800	WBGene00017184	ncam-1	X:692977-710007	4.28998	2.09839	-1.03169	OK	-2.34392	0.00025	0.0219984	yes
XLOC_023446	WBGene00010659	K08D8.5	IV:12910644-12912136	20.292	9.99472	-1.02167	OK	-2.66941	5e-05	0.00576509	yes
XLOC_031023	WBGene00009048	cth-1	V:16100654-16102744	19.1106	9.5426	-1.00192	OK	-2.69284	5e-05	0.00576509	yes
XLOC_011374	WBGene00018343	F42A10.7	III:6177914-6178702	20.17	10.0967	-0.998318	OK	-2.134	0.0003	0.0250781	yes
XLOC_014395	WBGene00015933	C17H12.8	IV:6818605-6820643	181.012	91.244	-0.988282	OK	-4.16843	5e-05	0.00576509	yes
XLOC_004661	WBGene00001976	hmg-11	II:4672797-4673747	51.0794	25.8897	-0.980362	OK	-2.5741	0.0001	0.0109631	yes
XLOC_032976	WBGene00003844	odc-1	V:6898540-6900223	21.4473	10.8992	-0.976579	OK	-2.91515	5e-05	0.00576509	yes
XLOC_020461	WBGene00001104	dsl-2	IV:1202646-1204970	9.27638	4.75706	-0.963493	OK	-2.003	0.0009	0.0485383	yes
XLOC_031391	WBGene00001397	fat-5	V:17723779-17730381	17.5678	9.02077	-0.961611	OK	-2.84423	5e-05	0.00576509	yes
XLOC_037138	WBGene00001854	hil-3	X:8159153-8160086	26.339	13.6032	-0.953249	OK	-2.47745	0.0001	0.0109631	yes
XLOC_006007	WBGene00206479,WBGene00004945	C44C11.6,sop-2	II:12339943-12352459	20.633	10.6921	-0.948408	OK	-2.38898	5e-05	0.00576509	yes
XLOC_014735	WBGene00017071	aagr-1	IV:8366538-8375372	19.6106	10.2156	-0.940865	OK	-3.22775	5e-05	0.00576509	yes
XLOC_029748	WBGene00002263	lea-1	V:10011870-10031094	458.873	240.917	-0.929555	OK	-3.95048	5e-05	0.00576509	yes
XLOC_029483	WBGene00022538	ZC190.4	V:8650432-8673545	3.62092	1.90637	-0.925526	OK	-2.07154	0.0006	0.0378538	yes
XLOC_030005	WBGene00011831	T19B10.2	V:11221301-11226011	37.3776	19.7229	-0.922304	OK	-2.27119	0.00015	0.014538	yes
XLOC_030469	WBGene00009982	F53F1.4	V:13411076-13411714	68.17	36.1023	-0.917047	OK	-2.49013	5e-05	0.00576509	yes
XLOC_003714	WBGene00010808	sepa-1	I:13298223-13300715	6.76051	3.58844	-0.913777	OK	-2.21089	0.00035	0.0276997	yes
XLOC_033235	WBGene00019479	K07C11.7	V:8206866-8213968	59.8179	31.8118	-0.911016	OK	-3.21604	5e-05	0.00576509	yes
XLOC_037072	WBGene00001169	eef-1A.2	X:7823651-7826072	319.21	172.103	-0.891235	OK	-3.62062	5e-05	0.00576509	yes
XLOC_037018	WBGene00006063	sto-1	X:7562836-7564812	12.3749	6.67343	-0.890917	OK	-2.16458	0.00035	0.0276997	yes
XLOC_038156	WBGene00007904	C33G3.4	X:14071183-14076295	3.78899	2.04674	-0.888484	OK	-2.00261	0.0009	0.0485383	yes
XLOC_000684	WBGene00020379	T09B4.5	I:6154074-6157400	28.2628	15.3923	-0.876694	OK	-2.64872	5e-05	0.00576509	yes
XLOC_028406	WBGene00020280	T06A1.5	V:1927222-1931376	8.78914	4.84301	-0.859819	OK	-2.05436	0.00045	0.0321858	yes
XLOC_006174	WBGene00011054	arrd-13	II:13758413-13761227	61.5979	34.1485	-0.85106	OK	-3.28441	5e-05	0.00576509	yes
XLOC_007935	WBGene00000170	aqp-2	II:9258912-9262002	60.8366	33.7553	-0.849825	OK	-3.01298	5e-05	0.00576509	yes
XLOC_009150	WBGene00019261	H34I24.2	III:2842043-2845197	78.4068	44.2068	-0.826709	OK	-3.37691	5e-05	0.00576509	yes
XLOC_031913	WBGene00022645	ZK6.11	V:415712-417706	195.738	111.186	-0.815941	OK	-3.51894	5e-05	0.00576509	yes
XLOC_034424	WBGene00009430	F35E12.6	V:13734041-13736247	51.5603	29.4032	-0.810289	OK	-2.77894	5e-05	0.00576509	yes
XLOC_000668	WBGene00001819	haf-9	I:6081781-6085962	15.8608	9.23226	-0.780712	OK	-2.53303	5e-05	0.00576509	yes
XLOC_032705	WBGene00016061	hpo-15	V:5505295-5513830	33.773	19.911	-0.762307	OK	-2.27805	0.0002	0.0183219	yes
XLOC_034726	WBGene00000783	cpr-3	V:15296833-15298676	15.0722	8.88818	-0.761935	OK	-2.02604	0.0004	0.0300562	yes
XLOC_035792	WBGene00017423	F13C5.2	X:593959-596299	17.6153	10.3995	-0.760324	OK	-2.23872	0.0002	0.0183219	yes
XLOC_005732	WBGene00010901	M28.10	II:10647515-10648676	91.3476	54.2182	-0.752589	OK	-2.66801	5e-05	0.00576509	yes
XLOC_001346	WBGene00002248	lam-3	I:10608465-10621428	3.63304	2.15991	-0.750204	OK	-2.3525	5e-05	0.00576509	yes
XLOC_030611	WBGene00008390	D1086.3	V:14092862-14093986	32.2701	19.4075	-0.733585	OK	-1.97023	0.0008	0.0455319	yes
XLOC_038178	WBGene00010605	K06G5.1	X:14214938-14219089	171.89	105.779	-0.700435	OK	-3.13649	5e-05	0.00576509	yes
XLOC_032864	WBGene00019017	F57F4.4	V:6401368-6408783	39.8245	24.7436	-0.686598	OK	-3.12751	5e-05	0.00576509	yes
XLOC_006089	WBGene00009394	clec-63	II:12895637-12897462	644.02	407.082	-0.661785	OK	-3.18162	5e-05	0.00576509	yes
XLOC_029109	WBGene00018488	acs-1	V:6524988-6533075	77.234	48.8928	-0.659613	OK	-2.59751	5e-05	0.00576509	yes
XLOC_039557	WBGene00020921	W01C8.5	X:5692371-5697308	20.3538	12.9333	-0.654214	OK	-1.93488	0.00085	0.047568	yes
XLOC_006091	WBGene00009396	clec-65	II:12901293-12903335	103.95	66.1607	-0.651841	OK	-2.64186	5e-05	0.00576509	yes
XLOC_015550	WBGene00014138	clec-186	IV:12866115-12869083	58.43	37.2484	-0.649531	OK	-2.35214	0.00015	0.014538	yes
XLOC_040152	WBGene00019730	asns-2	X:8748430-8750969	16.8159	10.8388	-0.633617	OK	-1.98893	0.0006	0.0378538	yes
XLOC_002769	WBGene00016261	C30F12.2	I:6967665-6970190	31.4015	20.8474	-0.590968	OK	-2.0301	0.0005	0.0344716	yes
XLOC_001534	WBGene00011059	R06C1.4	I:11930724-11931762	335.065	223.655	-0.583163	OK	-2.25495	0.00015	0.014538	yes
XLOC_005847	WBGene00014666	C05D12.3	II:11424759-11430599	18.4048	12.3392	-0.576836	OK	-2.08058	0.00035	0.0276997	yes
XLOC_010906	WBGene00021852	Y54F10AM.8	III:2503447-2507972	34.7095	23.744	-0.547768	OK	-2.01049	0.0004	0.0300562	yes
XLOC_035554	WBGene00012253	clec-50	V:19752400-19755363	265.37	181.578	-0.547417	OK	-2.48354	5e-05	0.00576509	yes
XLOC_020290	WBGene00008194	C49C3.4	IV:17320794-17328663	39.6084	27.2704	-0.538468	OK	-2.32219	0.00035	0.0276997	yes
XLOC_036230	WBGene00015713	C12D12.1	X:3499252-3505267	47.3902	32.7778	-0.531873	OK	-2.13969	0.0002	0.0183219	yes
XLOC_036129	WBGene00022200	fard-1	X:2933360-2937742	43.9827	30.5446	-0.526021	OK	-2.03125	0.0005	0.0344716	yes
XLOC_039675	WBGene00002024	hsp-43	X:6233144-6235954	58.5206	40.717	-0.523314	OK	-1.91686	0.00075	0.0432381	yes
XLOC_007787	WBGene00009898	dod-23	II:8398159-8399160	389.822	274.784	-0.504516	OK	-2.24037	5e-05	0.00576509	yes
XLOC_040011	WBGene00019492	K07E3.4	X:8080871-8084018	43.84	31.0242	-0.498853	OK	-1.9538	0.00075	0.0432381	yes
XLOC_008931	WBGene00019914	clec-150	III:1002706-1006247	181.192	128.616	-0.494455	OK	-2.17453	0.00015	0.014538	yes
XLOC_001720	WBGene00008132	gale-1	I:12975183-12978781	115.335	83.0508	-0.473761	OK	-2.04258	0.0005	0.0344716	yes
XLOC_007809	WBGene00002065	iff-2	II:8559392-8561352	215.261	155.096	-0.472928	OK	-1.8912	0.0007	0.0412445	yes
XLOC_029792	WBGene00003090	lys-1	V:10277826-10279127	318.68	231.237	-0.462737	OK	-1.99462	0.00045	0.0321858	yes
XLOC_022768	WBGene00011856	T20D3.2	IV:9328009-9330855	327.991	238.972	-0.456813	OK	-2.0298	0.00055	0.03606	yes
XLOC_039218	WBGene00006927	vit-3	X:3567396-3572566	552.653	402.891	-0.455985	OK	-2.03586	0.00015	0.014538	yes
XLOC_013022	WBGene00017591	F19C7.1	IV:4605785-4609679	187.399	136.946	-0.452505	OK	-1.965	0.0008	0.0455319	yes
XLOC_006153	WBGene00010070	nep-17	II:13507818-13516481	66.8942	48.9721	-0.44992	OK	-2.07032	0.0002	0.0183219	yes
XLOC_008902	WBGene00004498	rps-29	III:794299-795077	5541.12	7344.08	0.406406	OK	2.27059	0.00085	0.047568	yes
XLOC_011890	WBGene00001263	emb-9	III:9336876-9344447	30.882	41.1864	0.415402	OK	1.86894	0.00065	0.039517	yes
XLOC_006314	WBGene00012179	W01D2.1	II:14815517-14840005	4124.32	5513.96	0.418932	OK	2.25311	0.0009	0.0485383	yes
XLOC_041352	WBGene00002280	let-2	X:16380592-16389382	45.7933	61.8308	0.43319	OK	1.97563	0.00055	0.0360601	yes
XLOC_040146	WBGene00006587	tnt-2	X:8721554-8723552	142.17	192.029	0.4337	OK	1.98974	0.0005	0.0344716	yes
XLOC_037663	WBGene00000751,WBGene00000752	col-178,col-179	X:11199454-11203990	760.896	1031.59	0.439102	OK	2.09067	0.0003	0.0250781	yes
XLOC_023218	WBGene00003093	lys-4	IV:11621442-11623124	438.019	598.691	0.450819	OK	2.01459	0.00035	0.0276997	yes
XLOC_007415	WBGene00017440	upb-1	II:6288412-6290097	74.8699	102.798	0.457354	OK	1.9142	0.0008	0.0455319	yes
XLOC_029123	WBGene00000784	cpr-4	V:6614673-6615845	440.829	612.096	0.473539	OK	2.18378	0.00025	0.0219984	yes
XLOC_030204	WBGene00010204	F57F5.1	V:12003027-12004600	673.364	937.893	0.478038	OK	2.21732	0.00015	0.014538	yes
XLOC_005739	WBGene00000656	col-80	II:10695053-10714299	599.982	836.21	0.478945	OK	2.08035	0.00065	0.039517	yes
XLOC_032946	WBGene00020808	T25F10.6	V:6765559-6768788	165.457	235.443	0.508919	OK	2.36118	5e-05	0.00576509	yes
XLOC_016842	WBGene00013297	Y57G11B.5	IV:14574823-14576581	206.028	294.816	0.516975	OK	2.22984	0.0001	0.0109631	yes
XLOC_041038	WBGene00194674	F23D12.11	X:14423404-14424749	379.597	544.328	0.520008	OK	2.09467	0.00065	0.039517	yes
XLOC_009521	WBGene00003371	mlc-3	III:5565024-5567384	296.368	426.577	0.525415	OK	2.21673	0.00035	0.0276997	yes
XLOC_033771	WBGene00043302,WBGene00009334	F32D8.11,F32D8.12	V:10887870-10891030	46.2498	67.2798	0.540726	OK	2.01317	0.00055	0.0360601	yes
XLOC_033160	WBGene00004453	rpl-39	V:7774515-7776086	14004.8	20491.5	0.549101	OK	3.57241	5e-05	0.00576509	yes
XLOC_002841	WBGene00006754	unc-15	I:7376603-7383197	105.142	154.763	0.557716	OK	2.52479	5e-05	0.00576509	yes
XLOC_035776	WBGene00000608	col-19	X:406451-425631	483.154	711.768	0.558923	OK	2.46079	0.00015	0.014538	yes
XLOC_002458	WBGene00003934	pat-10	I:5018769-5020166	977.686	1481.12	0.599242	OK	2.83359	5e-05	0.00576509	yes
XLOC_011491	WBGene00000597	col-8	III:7019582-7020600	520.215	790.393	0.603464	OK	2.83221	5e-05	0.00576509	yes
XLOC_028882	WBGene00015683	C10G8.4	V:5311934-5312316	763.737	1166.73	0.611327	OK	2.72497	5e-05	0.00576509	yes
XLOC_011688	WBGene00017321	F09G8.7	III:8267946-8268357	258.635	400.263	0.630033	OK	2.17965	0.0009	0.0485383	yes
XLOC_007141	WBGene00000609	col-20	II:4869606-4870791	757.368	1185.76	0.646749	OK	3.06175	5e-05	0.00576509	yes
XLOC_036485	WBGene00000066	act-4	X:4960552-4969359	350.705	550.037	0.649272	OK	3.08917	5e-05	0.00576509	yes
XLOC_034120	WBGene00003515	myo-3	V:12226815-12234343	8.07289	12.6779	0.651153	OK	2.50938	5e-05	0.00576509	yes
XLOC_039868	WBGene00004987	spp-2	X:7315994-7316773	87.7502	138.266	0.655977	OK	1.93464	0.0007	0.0412445	yes
XLOC_025440	WBGene00000708	col-135	IV:15129661-15131786	14.7248	23.3063	0.662471	OK	2.14209	0.0002	0.0183219	yes
XLOC_012135	WBGene00000668	col-93	III:10984554-10985608	276.231	441.104	0.675244	OK	2.95775	5e-05	0.00576509	yes
XLOC_031546	WBGene00013489	Y69H2.14	V:18638476-18639591	170.067	274.115	0.688678	OK	2.72733	5e-05	0.00576509	yes
XLOC_034969	WBGene00011753	T13F3.6	V:16270215-16271221	109.656	177.605	0.695693	OK	2.63941	5e-05	0.00576509	yes
XLOC_038519	WBGene00044638	F23A7.8	X:16213372-16213599	2786.98	4524.04	0.69891	OK	3.95818	5e-05	0.00576509	yes
XLOC_028105	WBGene00008707	F11E6.3	IV:17470509-17472025	123.137	199.982	0.699611	OK	2.91709	5e-05	0.00576509	yes
XLOC_020416	WBGene00000677	col-103	IV:762377-763678	138.017	226.202	0.712766	OK	2.18443	5e-05	0.00576509	yes
XLOC_012971	WBGene00017485	F15E6.4	IV:4291461-4292109	235.073	389.237	0.727539	OK	2.26036	0.00045	0.0321858	yes
XLOC_033679	WBGene00007947	C35A5.3	V:10497058-10501477	18.6386	31.0015	0.734039	OK	2.39046	5e-05	0.00576509	yes
XLOC_037787	WBGene00008211	C49F5.7	X:11994783-11995839	172.428	293.54	0.767558	OK	2.63927	5e-05	0.00576509	yes
XLOC_029416	WBGene00017678	asp-12	V:8269253-8272058	43.5706	74.5138	0.774153	OK	2.83283	5e-05	0.00576509	yes
XLOC_029960	WBGene00000063	act-1	V:11079166-11082497	94.5725	164.9	0.802097	OK	3.54194	5e-05	0.00576509	yes
XLOC_020596	WBGene00022382	Y94H6A.10	IV:2709899-2710670	39.5329	68.9716	0.802947	OK	2.56737	5e-05	0.00576509	yes
XLOC_028391	WBGene00002018	hsp-16.41	V:1805232-1805875	23.8922	41.6938	0.80329	OK	1.99928	0.00055	0.0360601	yes
XLOC_034337	WBGene00000732	col-159	V:13198229-13199315	15.9472	28.1661	0.820659	OK	2.33749	0.0001	0.0109631	yes
XLOC_039869	WBGene00004989	spp-4	X:7318274-7318776	71.7004	127.457	0.829955	OK	2.39095	5e-05	0.00576509	yes
XLOC_000414	WBGene00006820	unc-89	I:4035743-4090961	4.06307	7.29362	0.844064	OK	2.51323	0.0001	0.0109631	yes
XLOC_038903	WBGene00006551	tbx-32	X:1654434-1657792	1512.66	2727.36	0.850417	OK	4.004	0.0007	0.0412445	yes
XLOC_010521	WBGene00000673	col-98	III:13018934-13020231	94.4747	172.142	0.865597	OK	3.5278	5e-05	0.00576509	yes
XLOC_019437	WBGene00194949	Y10G11A.90	IV:16417117-16417416	156.176	286.789	0.876821	OK	2.69034	5e-05	0.00576509	yes
XLOC_007269	WBGene00015894,WBGene00002096	acdh-2,ins-13	II:5544584-5547577	19.1963	35.3569	0.881159	OK	2.32163	5e-05	0.00576509	yes
XLOC_022985	WBGene00006779	unc-43	IV:10324264-10350217	50.0581	93.7679	0.905491	OK	3.2284	5e-05	0.00576509	yes
XLOC_003887	WBGene00006789	unc-54	I:14855898-14863540	80.2372	151.885	0.920634	OK	4.3083	5e-05	0.00576509	yes
XLOC_032563	WBGene00000712	col-139	V:4652381-4653986	16.171	30.903	0.934334	OK	2.61745	5e-05	0.00576509	yes
XLOC_030117	WBGene00003762	nlp-24	V:11616282-11618266	67.5044	129.47	0.939569	OK	2.86326	5e-05	0.00576509	yes
XLOC_010728	WBGene00050914	T12B5.15	III:954294-954652	103.123	199.211	0.949929	OK	2.49985	0.00025	0.0219984	yes
XLOC_002342	WBGene00077701	poml-3	I:4145311-4147136	4.63355	9.07622	0.969974	OK	2.09876	0.0005	0.0344716	yes
XLOC_014890	WBGene00007507	C10C5.3	IV:9374764-9376492	7.78461	15.3683	0.981262	OK	2.4832	5e-05	0.00576509	yes
XLOC_026477	WBGene00013647	Y105C5B.5	IV:15899923-15901225	286.809	566.703	0.982502	OK	3.14237	5e-05	0.00576509	yes
XLOC_028565	WBGene00019105	asp-8	V:3024218-3027933	2.52152	5.00826	0.990018	OK	1.96609	0.0009	0.0485383	yes
XLOC_023315	WBGene00000703	col-129	IV:12108670-12110258	17.3404	34.6454	0.998522	OK	2.93283	5e-05	0.00576509	yes
XLOC_030904	WBGene00009221	acs-2	V:15567393-15569889	15.4689	31.0902	1.00709	OK	3.39568	5e-05	0.00576509	yes
XLOC_029263	WBGene00017567	F18E3.11	V:7413436-7413840	43.3159	89.7717	1.05136	OK	2.50962	5e-05	0.00576509	yes
XLOC_029159	WBGene00000715	col-142	V:6831162-6832254	21.1918	45.3168	1.09654	OK	3.40502	5e-05	0.00576509	yes
XLOC_032084	WBGene00002016	hsp-16.2	V:1804333-1804971	19.119	41.6981	1.12497	OK	2.698	5e-05	0.00576509	yes
XLOC_001363	WBGene00044413	B0205.12	I:10730466-10730712	247.01	554.439	1.16646	OK	3.46148	0.00035	0.0276997	yes
XLOC_038634	WBGene00219964	F52G3.6	X:16943322-16943517	243.625	559.892	1.20049	OK	3.63633	0.0003	0.0250781	yes
XLOC_029977	WBGene00003771	nlp-33	V:11147343-11147810	62.856	146.179	1.21762	OK	3.27022	5e-05	0.00576509	yes
XLOC_008235	WBGene00000657	col-81	II:11012394-11013779	9.37574	21.9271	1.22571	OK	3.06933	5e-05	0.00576509	yes
XLOC_001061	WBGene00010133	F55H12.2	I:8867797-8868300	18.6994	45.9264	1.29634	OK	2.84297	5e-05	0.00576509	yes
XLOC_001975	WBGene00004567	rrn-2.1	I:15064300-15064453	4144.01	10373	1.32373	OK	8.26662	5e-05	0.00576509	yes
XLOC_038950	WBGene00219959,WBGene00219700	F52D2.14,linc-6	X:1982709-1982935	406.209	1017.34	1.32451	OK	6.72326	0.00055	0.0360601	yes
XLOC_031536	WBGene00044210	Y51A2D.21	V:18571832-18572949	5.54425	14.1474	1.35148	OK	2.10643	0.0009	0.0485383	yes
XLOC_014892	WBGene00007509	C10C5.5	IV:9381420-9383115	2.67552	7.1781	1.42378	OK	2.83263	5e-05	0.00576509	yes
XLOC_012454	WBGene00021394	Y38C1AA.1	IV:208188-217393	67.165	186.896	1.47646	OK	7.0705	5e-05	0.00576509	yes
XLOC_012416	-	-	III:5092685-5093154	6.49714	18.7426	1.52844	OK	2.5781	5e-05	0.00576509	yes
XLOC_012415	-	-	III:5092009-5092382	9.89529	29.8967	1.59517	OK	2.57415	5e-05	0.00576509	yes
XLOC_004997	WBGene00200080	C32D5.18	II:6343053-6345925	3316.75	10674.4	1.68632	OK	5.87478	5e-05	0.00576509	yes
XLOC_029296	WBGene00219905	F19F10.13	V:7567998-7568735	1.20117	4.30436	1.84136	OK	2.38701	0.00015	0.014538	yes
XLOC_001818	WBGene00194659	linc-1	I:13652523-13652727	69.9373	320.846	2.19775	OK	4.85517	0.0007	0.0412445	yes
XLOC_001318	WBGene00077764	F59C6.16	I:10506999-10515506	180.106	835.884	2.21446	OK	4.82997	5e-05	0.00576509	yes
XLOC_040812	WBGene00010999	R03G8.4	X:13101305-13104205	0.126784	0.685841	2.43551	OK	2.82632	0.0005	0.0344716	yes
XLOC_028132	WBGene00000829	ctb-1	MtDNA:4503-5676	1303.44	7117.91	2.44913	OK	16.3845	5e-05	0.00576509	yes
XLOC_012413	-	-	III:1976846-1976895	19052.9	108289	2.5068	OK	9.215	0.0003	0.0250781	yes
XLOC_022805	WBGene00007882	C33A12.3	IV:9510751-9513002	65.7578	391.759	2.57473	OK	13.7277	5e-05	0.00576509	yes
XLOC_004487	WBGene00219757	linc-71	II:3509947-3510110	28.1628	206.112	2.87156	OK	16.2687	0.0001	0.0109631	yes
XLOC_031845	WBGene00012186	mlt-11	V:20667210-20678613	3.151	65.2278	4.37161	OK	10.6002	5e-05	0.00576509	yes
XLOC_020834	WBGene00196280	M01H9.7	IV:4464436-4465466	1.06015	27.1946	4.68098	OK	5.21144	0.0003	0.0250781	yes
XLOC_012750	WBGene00021875	Y54G2A.10	IV:2799693-2800984	7.33697	223.826	4.93105	OK	12.0155	5e-05	0.00576509	yes
XLOC_028128	WBGene00010961	nduo-2	MtDNA:3361-4328	56.1713	3799.88	6.07998	OK	26.7223	5e-05	0.00576509	yes
XLOC_004479	WBGene00015856	C16C8.19	II:3458500-3459056	0	0.854265	inf	OK	nan	5e-05	0.00576509	yes
XLOC_021173	WBGene00235380	C24D10.49	IV:5157140-5157326	0	8.88414	inf	OK	nan	0.00025	0.0219984	yes
XLOC_002110	WBGene00044897	M01D7.9	I:1851680-1852280	1.14844	0	#NAME?	OK	nan	0.00085	0.047568	yes
XLOC_005672	WBGene00194935	M02G9.4	II:10317268-10317587	3.69787	0	#NAME?	OK	nan	0.00045	0.0321858	yes
XLOC_035093	WBGene00044213	Y102A5C.36	V:16926926-16927447	20.2452	0	#NAME?	OK	nan	5e-05	0.00576509	yes
XLOC_031765	WBGene00194759,WBGene00219630	Y113G7A.17,linc-70	V:20142572-20142859	4.33384	0	#NAME?	OK	nan	0.00045	0.0321858	yes
