# Supplementary material for: A conserved CCM complex promotes apoptosis non-autonomously by regulating zinc homeostasis
Source: Nat Commun. 2019 Apr 17;10:1791. doi: 10.1038/s41467-019-09829-z (PMC6470173; doi:10.1038/s41467-019-09829-z)
Supplement: Supplementary file 5 — Supplementary Data 3 [file 41467_2019_9829_MOESM5_ESM.xlsx]

## Sheet: Sheet1
Supplementary Data 3 Chapman et al. 2019
Tracking_ID	WBID	Gene_name	Locus	N2_FPKM	Mpk-2_FPKM	log2(fold_change)	STATUS	test_stat	p_value	q_value	significance_call
XLOC_032417	WBGene00020700	T22F3.11	V:3612172-3614551	2.0414	0.20074	-3.34616	OK	-2.92723	5e-05	0.00324187	yes
XLOC_032157	WBGene00017501	pud-3	V:2324509-2327262	11.9506	1.42096	-3.07213	OK	-4.07787	5e-05	0.00324187	yes
XLOC_010259	WBGene00006784	unc-49	III:10520675-10532706	50.984	6.41311	-2.99095	OK	-6.64839	5e-05	0.00324187	yes
XLOC_023453	WBGene00007875	dod-24	IV:12940141-12941368	33.1742	4.43657	-2.90255	OK	-7.01555	5e-05	0.00324187	yes
XLOC_034422	WBGene00009431	dct-17	V:13727760-13730776	10.2316	1.56802	-2.70602	OK	-5.59933	5e-05	0.00324187	yes
XLOC_028472	WBGene00017498	pud-4	V:2324509-2327262	8.41769	1.29182	-2.70402	OK	-2.62388	0.00025	0.0126882	yes
XLOC_031070	WBGene00009226	cyp-37B1	V:16278190-16280614	2.43203	0.440715	-2.46424	OK	-3.69663	5e-05	0.00324187	yes
XLOC_040849	WBGene00010707	cyp-14A3	X:13271876-13274218	0.719579	0.137179	-2.39109	OK	-2.42268	0.0015	0.0488618	yes
XLOC_034724	WBGene00011699	cyp-34A2	V:15288981-15291107	2.63426	0.554496	-2.24815	OK	-3.53518	5e-05	0.00324187	yes
XLOC_032930	WBGene00003473	mtl-1	V:6691368-6691863	54.4568	11.617	-2.22887	OK	-3.74027	5e-05	0.00324187	yes
XLOC_014615	WBGene00016845	C50F7.5	IV:7726717-7727951	13.7559	3.29895	-2.05997	OK	-4.11988	5e-05	0.00324187	yes
XLOC_030904	WBGene00009221	acs-2	V:15567393-15569889	15.7657	4.03852	-1.96489	OK	-5.1752	5e-05	0.00324187	yes
XLOC_031928	WBGene00020016	lipl-3	V:521675-524218	1.80625	0.466602	-1.95273	OK	-2.75786	5e-05	0.00324187	yes
XLOC_030374	WBGene00013900	ugt-18	V:12820264-12822758	1.71467	0.44606	-1.94262	OK	-2.71782	5e-05	0.00324187	yes
XLOC_029708	WBGene00009773	lipl-2	V:9791570-9793391	2.25485	0.6007	-1.90831	OK	-2.95364	5e-05	0.00324187	yes
XLOC_012500	WBGene00015993	C18H7.1	IV:615543-620930	1.02201	0.290282	-1.81588	OK	-1.9677	0.00025	0.0126882	yes
XLOC_035429	WBGene00004236	ptr-22	V:18919233-18931381	1.05578	0.302315	-1.80419	OK	-2.7828	5e-05	0.00324187	yes
XLOC_015588	WBGene00009895	scl-2	IV:13057677-13059092	95.3402	28.1724	-1.7588	OK	-3.46812	5e-05	0.00324187	yes
XLOC_009300	WBGene00006830	unc-103	III:4115322-4147279	6.22481	1.84602	-1.75361	OK	-3.96439	5e-05	0.00324187	yes
XLOC_013004	WBGene00019717	trx-3	IV:4487058-4488998	4.30654	1.31242	-1.7143	OK	-2.5112	0.0002	0.0104641	yes
XLOC_038891	WBGene00219885,WBGene00006650	F09E10.14,tts-1	X:1504130-1504998	757.129	240.393	-1.65514	OK	-5.44939	5e-05	0.00324187	yes
XLOC_034820	WBGene00012398	Y6E2A.4	V:15712205-15715644	1.26291	0.40304	-1.64775	OK	-2.2999	0.0003	0.0145189	yes
XLOC_041486	WBGene00017340	F10D7.3	X:17371395-17374951	11.8323	3.83015	-1.62725	OK	-3.16961	5e-05	0.00324187	yes
XLOC_014660	WBGene00003879	ora-1	IV:7977835-7979014	3.66812	1.19419	-1.619	OK	-2.24431	0.0006	0.0241264	yes
XLOC_007853	WBGene00009778	F46C5.1	II:8820198-8821200	3.06842	1.01731	-1.59273	OK	-2.10311	0.00075	0.0286289	yes
XLOC_034202	WBGene00009724	F45D3.4	V:12552210-12553229	105.863	35.2416	-1.58685	OK	-4.63026	5e-05	0.00324187	yes
XLOC_012717	WBGene00022083	Y69A2AR.12	IV:2568467-2572317	1.08831	0.364694	-1.57733	OK	-2.24201	0.00015	0.00822935	yes
XLOC_023174	WBGene00001108	dsl-6	IV:11396787-11398317	2.02342	0.680325	-1.5725	OK	-2.2165	0.00085	0.031731	yes
XLOC_015575	WBGene00010124	F55G11.4	IV:12973635-12975597	28.8688	10.1967	-1.50141	OK	-2.92881	5e-05	0.00324187	yes
XLOC_012513	WBGene00018256	cutl-28	IV:684496-688339	0.736026	0.266945	-1.46321	OK	-2.11828	0.00085	0.031731	yes
XLOC_034425	WBGene00009429	F35E12.5	V:13737006-13738471	3.53486	1.29138	-1.45274	OK	-2.49316	5e-05	0.00324187	yes
XLOC_040297	WBGene00011643	slc-17.9	X:9761488-9764922	0.82868	0.311771	-1.41033	OK	-1.92387	0.00115	0.0397542	yes
XLOC_028639	WBGene00017867	slc-28.1	V:3463760-3466246	0.946296	0.361068	-1.39002	OK	-1.94472	0.001	0.0360399	yes
XLOC_035890	WBGene00019435	K06A9.1	X:1547504-1560558	1.42948	0.551603	-1.37378	OK	-2.30545	5e-05	0.00324187	yes
XLOC_028724	WBGene00019565	cyp-35A3	V:4022618-4024473	3.01805	1.19548	-1.33603	OK	-2.06014	0.0004	0.0178891	yes
XLOC_034281	WBGene00011801	T16G1.7	V:12932940-12935052	3.2729	1.2989	-1.33328	OK	-2.42804	5e-05	0.00324187	yes
XLOC_032135	WBGene00021167	cyp-32B1	V:2198054-2201415	2.19564	0.888546	-1.30512	OK	-2.17056	0.0004	0.0178891	yes
XLOC_030646	WBGene00008793	F14D7.6	V:14301420-14306871	12.3538	5.0198	-1.29925	OK	-2.00982	0.00065	0.0256051	yes
XLOC_012973	WBGene00017484	F15E6.3	IV:4292868-4299083	52.0372	21.3752	-1.2836	OK	-2.56069	5e-05	0.00324187	yes
XLOC_040686	WBGene00010925	M153.2	X:12150079-12154089	3.82842	1.57848	-1.27822	OK	-2.33534	0.0002	0.0104641	yes
XLOC_030519	WBGene00011328	T01D3.3	V:13704495-13711090	1.12238	0.483384	-1.21531	OK	-2.0002	0.0005	0.0211075	yes
XLOC_005400	WBGene00004155	pqn-73	II:8540719-8545452	1.38562	0.601844	-1.20307	OK	-2.18607	0.00035	0.0162985	yes
XLOC_012726	WBGene00022076	daao-1	IV:2614199-2617192	5.19399	2.29549	-1.17804	OK	-2.26642	0.00015	0.00822935	yes
XLOC_011374	WBGene00018343	F42A10.7	III:6177914-6178702	20.3804	9.09991	-1.16326	OK	-2.52389	5e-05	0.00324187	yes
XLOC_040144	WBGene00018731	F53A9.8	X:8718557-8718974	111.614	50.1308	-1.15475	OK	-2.90117	5e-05	0.00324187	yes
XLOC_010666	WBGene00017937	F30H5.3	III:505236-512175	0.899618	0.404729	-1.15235	OK	-2.21066	0.0005	0.0211075	yes
XLOC_015573	WBGene00010125	dod-22	IV:12965386-12967376	6.01679	2.72382	-1.14336	OK	-2.30872	0.00025	0.0126882	yes
XLOC_022976	WBGene00011175	R09E10.5	IV:10295407-10302310	1.73829	0.792214	-1.13371	OK	-2.445	5e-05	0.00324187	yes
XLOC_036356	WBGene00016866	coel-1	X:4265881-4270486	5.13754	2.44635	-1.07045	OK	-2.28392	0.00015	0.00822935	yes
XLOC_028702	WBGene00020386	cyp-34A4	V:3950026-3952068	3.83916	1.84724	-1.05542	OK	-2.13652	0.00045	0.0193586	yes
XLOC_031178	WBGene00011850	T20B3.1	V:16815566-16821320	5.1138	2.53261	-1.01377	OK	-2.23729	0.0002	0.0104641	yes
XLOC_034260	WBGene00013898	ZC443.3	V:12812290-12814122	13.2761	6.64216	-0.999105	OK	-2.52358	5e-05	0.00324187	yes
XLOC_040011	WBGene00019492	K07E3.4	X:8080871-8084018	44.5636	22.3907	-0.992969	OK	-3.62314	5e-05	0.00324187	yes
XLOC_036667	WBGene00001824	hbl-1	X:5822149-5827758	6.40104	3.27139	-0.968402	OK	-2.75575	5e-05	0.00324187	yes
XLOC_032383	WBGene00003096	lys-7	V:3481418-3482600	222.234	113.999	-0.963066	OK	-3.65184	5e-05	0.00324187	yes
XLOC_028217	WBGene00015759	C14C6.5	V:536627-537418	91.3409	47.0041	-0.958476	OK	-2.84909	5e-05	0.00324187	yes
XLOC_011892	WBGene00010573	K04H4.2	III:9347713-9355480	1.93419	1.00078	-0.9506	OK	-1.84616	0.00115	0.0397542	yes
XLOC_006174	WBGene00011054	arrd-13	II:13758413-13761227	62.5674	33.0878	-0.919113	OK	-3.3505	5e-05	0.00324187	yes
XLOC_005433	WBGene00007919	C34C6.7	II:8707154-8708854	6.46781	3.43288	-0.913858	OK	-1.8615	0.00145	0.0475762	yes
XLOC_030176	WBGene00010790	sodh-1	V:11888235-11889650	51.545	27.6606	-0.898	OK	-2.76736	5e-05	0.00324187	yes
XLOC_001643	WBGene00010769	asah-1	I:12505097-12508064	20.0763	11.2041	-0.841464	OK	-2.41022	5e-05	0.00324187	yes
XLOC_000803	WBGene00001075	dpy-14	I:6843594-6845136	47.7699	27.3034	-0.807022	OK	-2.53916	5e-05	0.00324187	yes
XLOC_020658	WBGene00044469	clec-173	IV:3266202-3267675	17.2449	9.95156	-0.793178	OK	-1.85164	0.00115	0.0397542	yes
XLOC_023405	WBGene00009957	F53B2.8	IV:12526246-12527339	38.7132	22.5452	-0.780004	OK	-1.97784	0.0006	0.0241264	yes
XLOC_028141	WBGene00014472	MTCE.33	MtDNA:10402-11354	45.5272	26.6781	-0.771072	OK	-2.3987	5e-05	0.00324187	yes
XLOC_005065	WBGene00020576	T19D12.1	II:6666897-6673752	4.72281	2.7815	-0.763785	OK	-2.20017	0.0001	0.00599602	yes
XLOC_012765	WBGene00021872	clec-85	IV:2854345-2855456	80.9374	47.8828	-0.757297	OK	-2.52178	5e-05	0.00324187	yes
XLOC_031051	WBGene00008677	F11A5.9	V:16214889-16218605	31.9557	18.962	-0.752965	OK	-2.55052	5e-05	0.00324187	yes
XLOC_009471	WBGene00001076	dpy-17	III:5107329-5108589	47.571	28.9401	-0.717014	OK	-2.29681	0.0001	0.00599602	yes
XLOC_028121	WBGene00014454	MTCE.7	MtDNA:897-1593	84.201	51.3105	-0.714582	OK	-2.28955	5e-05	0.00324187	yes
XLOC_037105	WBGene00016407	C34D10.2	X:8014247-8031616	13.3017	8.11175	-0.713525	OK	-2.00116	0.0007	0.027102	yes
XLOC_008530	WBGene00012911	acl-7	II:12811036-12816462	18.5359	11.5172	-0.686525	OK	-2.16682	0.00025	0.0126882	yes
XLOC_030284	WBGene00005018	sqt-3	V:12352993-12354314	45.6034	29.8638	-0.610745	OK	-1.92905	0.001	0.0360399	yes
XLOC_014735	WBGene00017071	aagr-1	IV:8366538-8375372	19.8935	13.1925	-0.59258	OK	-2.03085	0.00035	0.0162985	yes
XLOC_031969	WBGene00001564	icl-1	V:724206-728103	133.121	88.5621	-0.587972	OK	-2.33452	5e-05	0.00324187	yes
XLOC_034424	WBGene00009430	F35E12.6	V:13734041-13736247	52.412	35.4553	-0.563897	OK	-1.90445	0.0008	0.0301972	yes
XLOC_036868	WBGene00019748	atg-2	X:6806598-6817632	7.65799	5.18093	-0.563756	OK	-1.97785	0.0005	0.0211075	yes
XLOC_040307	WBGene00001081	dpy-22	X:9810230-9822273	7.80379	5.31451	-0.554238	OK	-1.97762	0.001	0.0360399	yes
XLOC_023032	WBGene00011182	R09H10.5	IV:10621715-10628841	29.256	20.0528	-0.544927	OK	-2.16187	0.0002	0.0104641	yes
XLOC_002758	WBGene00004879	smg-1	I:6900971-6913579	24.7513	17.2946	-0.517187	OK	-2.06813	0.0004	0.0178891	yes
XLOC_030198	WBGene00000781	cpr-1	V:11975514-11976759	482.491	340.747	-0.5018	OK	-1.95578	0.0005	0.0211075	yes
XLOC_039164	WBGene00017892	F28B4.3	X:3227488-3235408	35.6905	25.5266	-0.483537	OK	-1.96346	0.00045	0.0193586	yes
XLOC_001720	WBGene00008132	gale-1	I:12975183-12978781	117.182	84.5823	-0.470325	OK	-1.85574	0.00125	0.0426669	yes
XLOC_040336	WBGene00013867	ZC373.2	X:10057924-10058437	1745.42	2395.21	0.456581	OK	1.92031	0.00095	0.0347931	yes
XLOC_009468	WBGene00006519	tag-174	III:5081725-5083007	531.066	736.034	0.47088	OK	1.90248	0.00135	0.044948	yes
XLOC_036485	WBGene00000066	act-4	X:4960552-4969359	355.932	495.236	0.476515	OK	1.93419	0.0006	0.0241264	yes
XLOC_033823	WBGene00000065	act-3	V:11071683-11074498	122.391	170.826	0.481025	OK	1.96871	0.00075	0.0286289	yes
XLOC_008246	WBGene00004454	rpl-41	II:11096570-11097204	5648.29	7893.12	0.482782	OK	2.06911	0.0011	0.0386168	yes
XLOC_028135	WBGene00010963	nduo-4	MtDNA:6505-7808	264.201	370.014	0.485942	OK	2.01676	0.0003	0.0145189	yes
XLOC_000411	WBGene00000779	cpn-3	I:3987890-3988702	278.941	393.093	0.494911	OK	1.95752	0.0006	0.0241264	yes
XLOC_028777	WBGene00020369	T08H10.1	V:4483467-4486531	79.4722	112.177	0.49726	OK	1.89785	0.00125	0.0426669	yes
XLOC_032885	WBGene00002273	lec-10	V:6488198-6489050	202.885	286.498	0.497867	OK	1.94365	0.0009	0.0332313	yes
XLOC_006234	WBGene00004456	rpl-43	II:14155279-14155686	5973.14	8438.21	0.498447	OK	2.1577	0.0002	0.0104641	yes
XLOC_009871	WBGene00019680	K12H4.5	III:8044480-8044911	344.014	488.124	0.50478	OK	1.92997	0.00125	0.0426669	yes
XLOC_001205	WBGene00009161	F26E4.6	I:9773169-9774012	932.309	1324.39	0.506445	OK	2.10183	0.00035	0.0162985	yes
XLOC_009574	WBGene00000115	alh-9	III:5856037-5859185	81.97	116.869	0.511725	OK	2.07315	0.0003	0.0145189	yes
XLOC_036536	WBGene00019249	H28G03.1	X:5216348-5219100	31.4339	44.8239	0.511948	OK	1.87651	0.00135	0.044948	yes
XLOC_023218	WBGene00003093	lys-4	IV:11621442-11623124	445.892	635.851	0.511996	OK	2.01086	0.0004	0.0178891	yes
XLOC_011526	WBGene00004490	rps-21	III:7189140-7189631	3861.48	5531.16	0.518428	OK	2.25842	0.00015	0.00822935	yes
XLOC_010236	WBGene00011561	ttr-15	III:10337839-10343413	834.951	1199.57	0.522756	OK	2.08428	0.0002	0.0104641	yes
XLOC_007415	WBGene00017440	upb-1	II:6288412-6290097	76.0478	109.56	0.526741	OK	2.04431	0.00045	0.0193586	yes
XLOC_028132	WBGene00000829	ctb-1	MtDNA:4503-5676	1323.43	1909.41	0.52885	OK	2.06931	0.0003	0.0145189	yes
XLOC_002276	WBGene00021647	Y47G6A.22	I:3559916-3562851	60.3176	87.0406	0.529111	OK	1.84331	0.00135	0.044948	yes
XLOC_008944	WBGene00022357	kbp-4	III:1080869-1081300	377.843	545.725	0.530389	OK	1.95317	0.0011	0.0386168	yes
XLOC_038258	WBGene00000822	csq-1	X:14684876-14688365	62.8851	90.8642	0.530995	OK	2.04534	0.00055	0.0230032	yes
XLOC_012110	WBGene00010479	K01G5.8	III:10740279-10740772	213.689	309.219	0.533113	OK	1.8663	0.0009	0.0332313	yes
XLOC_008992	WBGene00022336	Y82E9BR.3	III:1419195-1427226	4738.52	6861.74	0.534136	OK	1.88838	0.0014	0.0462717	yes
XLOC_040005	WBGene00001000	dim-1	X:8050469-8058220	49.7858	72.3955	0.540166	OK	2.00526	0.00065	0.0256051	yes
XLOC_003887	WBGene00006789	unc-54	I:14855898-14863540	81.5562	118.623	0.540523	OK	2.16477	0.0003	0.0145189	yes
XLOC_003864	WBGene00002978	lev-11	I:14620758-14631254	286.284	416.58	0.541148	OK	2.1956	0.0001	0.00599602	yes
XLOC_023599	WBGene00007458	C08F11.11	IV:13646734-13647658	1557.37	2278.1	0.548726	OK	2.28537	5e-05	0.00324187	yes
XLOC_012457	WBGene00019819	R02D3.1	IV:245120-251928	40.6806	59.5126	0.548854	OK	1.87565	0.0012	0.0413771	yes
XLOC_029160	WBGene00000716	col-143	V:6835634-6836700	880.042	1290.68	0.552485	OK	2.16672	0.00015	0.00822935	yes
XLOC_036145	WBGene00000175	aqp-7	X:3025061-3026971	62.9449	92.3336	0.552767	OK	2.04678	0.00015	0.00822935	yes
XLOC_000392	WBGene00018765	F53F10.3	I:3827207-3828143	210.786	309.79	0.55551	OK	2.08186	0.0006	0.0241264	yes
XLOC_002760	WBGene00016746	C48B6.10	I:6923075-6923690	369.466	543.418	0.556618	OK	2.02203	0.0006	0.0241264	yes
XLOC_007882	WBGene00007684	C18E9.4	II:8964237-8964901	331.06	486.937	0.556644	OK	2.10609	0.0004	0.0178891	yes
XLOC_012439	WBGene00017926	F29C4.2	IV:126730-127636	478.909	706.568	0.561076	OK	2.2106	5e-05	0.00324187	yes
XLOC_006314	WBGene00012179	W01D2.1	II:14815517-14840005	4178.88	6171.08	0.562406	OK	2.45854	5e-05	0.00324187	yes
XLOC_040146	WBGene00006587	tnt-2	X:8721554-8723552	144.37	213.74	0.566082	OK	2.31958	5e-05	0.00324187	yes
XLOC_032946	WBGene00020808	T25F10.6	V:6765559-6768788	167.911	249.438	0.570981	OK	2.35225	0.0001	0.00599602	yes
XLOC_037809	WBGene00000754	col-181	X:12104929-12106081	1197.03	1780.92	0.57317	OK	2.18514	0.0001	0.00599602	yes
XLOC_037259	WBGene00006764	unc-27	X:8789105-8790625	260.739	388.109	0.573854	OK	2.32711	5e-05	0.00324187	yes
XLOC_030893	WBGene00004452	rpl-38	V:15512165-15522020	10440.8	15546.3	0.574342	OK	2.30238	0.00035	0.0162985	yes
XLOC_007079	WBGene00015116	B0286.3	II:4368489-4372568	31.3141	46.7179	0.577163	OK	2.02273	0.0004	0.0178891	yes
XLOC_028965	WBGene00235319	F44E7.17	V:5777428-5777901	246.212	367.349	0.577249	OK	1.9378	0.0011	0.0386168	yes
XLOC_009888	WBGene00015755	C14B9.10	III:8130863-8132442	815.557	1216.97	0.577441	OK	2.35973	0.00015	0.00822935	yes
XLOC_029123	WBGene00000784	cpr-4	V:6614673-6615845	448.799	670.383	0.578915	OK	2.29094	0.00015	0.00822935	yes
XLOC_034125	WBGene00010094	tsfm-1	V:12270270-12271549	62.1941	92.931	0.579381	OK	2.15012	5e-05	0.00324187	yes
XLOC_006274	WBGene00010196	F57C2.4	II:14525311-14526033	361.798	540.946	0.580298	OK	1.9776	0.00085	0.031731	yes
XLOC_000098	WBGene00021331	glrx-10	I:1049593-1050726	242.942	364.895	0.58687	OK	2.10104	0.00045	0.0193586	yes
XLOC_041038	WBGene00194674	F23D12.11	X:14423404-14424749	384.942	578.739	0.58827	OK	2.18583	0.0004	0.0178891	yes
XLOC_008579	WBGene00008860	rmo-1	II:13237404-13237908	232.364	349.571	0.5892	OK	2.00864	0.00115	0.0397542	yes
XLOC_001869	WBGene00013406	Y63D3A.7	I:14113635-14114091	301.071	453.21	0.590076	OK	2.08652	0.00065	0.0256051	yes
XLOC_008368	WBGene00009688	F44E5.1	II:11774143-11774559	1104.27	1663.63	0.591239	OK	2.45071	5e-05	0.00324187	yes
XLOC_008961	WBGene00022497	Y119D3B.21	III:1214951-1215287	1494.5	2252.05	0.591575	OK	2.50717	0.00015	0.00822935	yes
XLOC_031844	WBGene00012185	W01F3.2	V:20660367-20662031	49.4642	74.6606	0.593962	OK	2.026	0.0003	0.0145189	yes
XLOC_014881	WBGene00009880	F49C12.11	IV:9319379-9321400	804.686	1214.59	0.593975	OK	1.94636	0.0009	0.0332313	yes
XLOC_010049	WBGene00013984	ZK512.4	III:9145324-9145976	215.854	327.511	0.601483	OK	1.92907	0.0014	0.0462717	yes
XLOC_008902	WBGene00004498	rps-29	III:794299-795077	5615.17	8549.91	0.60658	OK	2.69448	5e-05	0.00324187	yes
XLOC_008717	WBGene00185067	Y54G11A.17	II:14348891-14349406	121.354	186.067	0.616598	OK	2.06286	0.0003	0.0145189	yes
XLOC_012729	WBGene00022075	Y69A2AR.3	IV:2641309-2642116	391.627	601.098	0.618121	OK	2.24557	0.0002	0.0104641	yes
XLOC_035708	WBGene00009294	F31D4.9	V:20850832-20851917	305.052	468.44	0.61881	OK	2.23368	0.0001	0.00599602	yes
XLOC_009843	WBGene00004918	snr-5	III:7862069-7862576	612.557	946.117	0.627175	OK	2.42379	5e-05	0.00324187	yes
XLOC_002458	WBGene00003934	pat-10	I:5018769-5020166	992.248	1534.45	0.628945	OK	2.5601	5e-05	0.00324187	yes
XLOC_002741	WBGene00006819	unc-87	I:6760431-6767797	109.136	169.092	0.631685	OK	2.51279	5e-05	0.00324187	yes
XLOC_015288	WBGene00045175	C10C6.9	IV:11468394-11468900	94.1106	145.959	0.633134	OK	1.87809	0.0008	0.0301972	yes
XLOC_038035	WBGene00000757	col-184	X:13469387-13470471	644.627	1001.12	0.635082	OK	2.57201	5e-05	0.00324187	yes
XLOC_002256	WBGene00021548	trx-4	I:3317977-3318586	133.578	207.571	0.635928	OK	2.03742	0.0006	0.0241264	yes
XLOC_029960	WBGene00000063	act-1	V:11079166-11082497	95.9674	149.238	0.637002	OK	2.53342	5e-05	0.00324187	yes
XLOC_012632	WBGene00004497	rps-28	IV:1637873-1660011	7989.38	12430.1	0.637681	OK	2.68639	5e-05	0.00324187	yes
XLOC_005184	WBGene00016274	C30G12.2	II:7290372-7291943	19.7183	30.7255	0.639898	OK	1.94223	0.00075	0.0286289	yes
XLOC_002733	WBGene00002258	lbp-6	I:6724916-6729376	704.893	1099.09	0.640828	OK	2.6585	5e-05	0.00324187	yes
XLOC_032910	WBGene00022848	ZK1055.7	V:6602736-6605375	14.5645	22.7355	0.642491	OK	2.02801	0.00065	0.0256051	yes
XLOC_038705	WBGene00002272	lec-9	X:17600397-17621477	256.039	400.881	0.646809	OK	2.12213	0.00045	0.0193586	yes
XLOC_039660	WBGene00000245	bca-1	X:6201907-6204746	23.658	37.0923	0.648792	OK	2.03345	0.00045	0.0193586	yes
XLOC_038120	WBGene00010834	mct-3	X:13847744-13857324	18.5923	29.2062	0.651571	OK	2.29498	5e-05	0.00324187	yes
XLOC_040367	WBGene00007591	C14H10.1	X:10233744-10236944	14.7692	23.211	0.652213	OK	1.97181	0.0007	0.027102	yes
XLOC_036072	WBGene00045268	ttr-42	X:2577741-2580568	161.137	253.573	0.654112	OK	2.21619	5e-05	0.00324187	yes
XLOC_036841	WBGene00018174	F38B6.4	X:6674868-6679851	10.8343	17.0659	0.655504	OK	2.2233	0.00015	0.00822935	yes
XLOC_009521	WBGene00003371	mlc-3	III:5565024-5567384	300.659	474.312	0.657706	OK	2.46928	5e-05	0.00324187	yes
XLOC_020489	WBGene00000680	col-106	IV:1459857-1460786	730.769	1155.25	0.660717	OK	2.69613	5e-05	0.00324187	yes
XLOC_022985	WBGene00006779	unc-43	IV:10324264-10350217	50.8539	80.8383	0.668681	OK	2.10226	0.00135	0.044948	yes
XLOC_040753	WBGene00010424	H36L18.2	X:12652586-12653520	86.6859	138.165	0.672527	OK	2.26617	0.00015	0.00822935	yes
XLOC_028899	WBGene00017262	F08F3.4	V:5410993-5412981	49.7861	79.5259	0.675682	OK	2.49535	5e-05	0.00324187	yes
XLOC_006498	WBGene00020311	T07D3.9	II:898043-900930	26.0264	41.652	0.678412	OK	2.34742	0.0001	0.00599602	yes
XLOC_023613	WBGene00012880	Y45F10C.4	IV:13663398-13664191	72.6786	116.367	0.679082	OK	1.9402	0.00115	0.0397542	yes
XLOC_020767	WBGene00016435	C35B1.5	IV:4083587-4084209	187.818	301.101	0.680911	OK	2.541	5e-05	0.00324187	yes
XLOC_033037	WBGene00001399	fat-7	V:7145655-7159188	40.1725	64.5425	0.684043	OK	2.10144	0.0004	0.0178891	yes
XLOC_037728	WBGene00011446	T04F8.8	X:11647445-11648196	127.238	204.496	0.68454	OK	2.42291	5e-05	0.00324187	yes
XLOC_005760	WBGene00006530	tba-4	II:10918705-10920184	39.8951	64.1936	0.686217	OK	2.47734	5e-05	0.00324187	yes
XLOC_028882	WBGene00015683	C10G8.4	V:5311934-5312316	775.269	1248.4	0.687315	OK	2.66453	5e-05	0.00324187	yes
XLOC_029226	WBGene00001428	fkb-3	V:7225368-7226314	20.4238	32.9197	0.6887	OK	1.97566	0.00095	0.0347931	yes
XLOC_029665	WBGene00010727	K09G1.1	V:9583595-9590523	50.3737	81.4334	0.692949	OK	2.38202	5e-05	0.00324187	yes
XLOC_011688	WBGene00017321	F09G8.7	III:8267946-8268357	262.294	425.216	0.69701	OK	2.2024	0.00015	0.00822935	yes
XLOC_015099	WBGene00008486	ugt-44	IV:10469762-10471890	21.3855	34.7854	0.701848	OK	2.38028	5e-05	0.00324187	yes
XLOC_028299	WBGene00021742,WBGene00021743	Y50D4B.3,Y50D4B.4	V:1092021-1099023	38.7184	63.0538	0.703563	OK	2.35109	5e-05	0.00324187	yes
XLOC_012971	WBGene00017485	F15E6.4	IV:4291461-4292109	239.093	391.571	0.711699	OK	2.04342	0.00035	0.0162985	yes
XLOC_014929	WBGene00000696	col-122	IV:9560786-9566605	1255.25	2059.01	0.713974	OK	2.77449	5e-05	0.00324187	yes
XLOC_023087	WBGene00013477	Y69E1A.5	IV:10956859-10957685	26.863	44.3355	0.72284	OK	2.00274	0.0006	0.0241264	yes
XLOC_011977	WBGene00010783	mrpl-36	III:9847623-9848116	296.122	489.583	0.72536	OK	2.37334	0.00015	0.00822935	yes
XLOC_033626	WBGene00003091	lys-2	V:10280309-10281470	193.398	320.48	0.72866	OK	2.79734	5e-05	0.00324187	yes
XLOC_005517	WBGene00001761	gst-13	II:9231496-9232341	48.0561	79.748	0.730731	OK	2.38081	5e-05	0.00324187	yes
XLOC_037870	WBGene00008959	F19H6.4	X:12365687-12367263	31.942	53.2133	0.73633	OK	2.33068	0.00015	0.00822935	yes
XLOC_032522	WBGene00017981,WBGene00017982	figl-1,hpo-18	V:4341426-4346919	1276.81	2127.57	0.736663	OK	2.42162	0.0001	0.00599602	yes
XLOC_039240	WBGene00006408	tag-18	X:3729293-3733457	62.6081	104.837	0.743728	OK	2.52031	5e-05	0.00324187	yes
XLOC_028125	WBGene00010960,WBGene00010959	atp-6,nduo-1	MtDNA:1762-3235	2225.75	3754.75	0.754425	OK	2.85554	5e-05	0.00324187	yes
XLOC_023048	WBGene00012007	T25B9.1	IV:10744780-10750153	9.74808	16.4739	0.756994	OK	2.0474	0.0004	0.0178891	yes
XLOC_012394	WBGene00023450	T12D8.10	III:13641792-13642327	145.341	245.693	0.757417	OK	2.22877	0.00035	0.0162985	yes
XLOC_002302	WBGene00016325	C32E8.9	I:3794552-3798053	22.7613	38.5578	0.760442	OK	2.26338	5e-05	0.00324187	yes
XLOC_039142	WBGene00001684,WBGene00003124	gpd-2,mai-1	X:3113433-3116538	128.434	218.273	0.765111	OK	2.8384	5e-05	0.00324187	yes
XLOC_039141	WBGene00001685	gpd-3	X:3112082-3113382	159.703	271.744	0.766861	OK	3.11165	5e-05	0.00324187	yes
XLOC_034065	WBGene00003235	mif-2	V:11976773-11978404	72.8665	124.134	0.768576	OK	1.91931	0.00145	0.0475762	yes
XLOC_010608	WBGene00010661	tyr-2	III:13744221-13747287	4.0905	6.97345	0.769594	OK	2.00895	0.0003	0.0145189	yes
XLOC_039695	WBGene00003495	mup-2	X:6408463-6410359	71.6643	122.181	0.769699	OK	3.00458	5e-05	0.00324187	yes
XLOC_008321	WBGene00007142	ttr-18	II:11485509-11486774	68.9628	117.594	0.769924	OK	2.45993	5e-05	0.00324187	yes
XLOC_005916	WBGene00012149	VF13D12L.3	II:11705988-11713610	95.9491	163.876	0.772261	OK	3.09016	5e-05	0.00324187	yes
XLOC_010671	WBGene00021904	Y55B1AL.2	III:576955-577567	228.871	391.529	0.774586	OK	2.43662	5e-05	0.00324187	yes
XLOC_010277	WBGene00001478	fmo-3	III:10694646-10698868	5.08151	8.70069	0.775873	OK	1.9604	0.0006	0.0241264	yes
XLOC_014890	WBGene00007507	C10C5.3	IV:9374764-9376492	7.92958	13.5936	0.77761	OK	1.9966	0.0009	0.0332313	yes
XLOC_040864	WBGene00003511	mxl-3	X:13349639-13350804	25.6757	44.0532	0.778847	OK	2.40564	0.0001	0.00599602	yes
XLOC_010622	WBGene00021043	pck-1	III:62886-66261	52.38	90.2031	0.784162	OK	3.0023	5e-05	0.00324187	yes
XLOC_005359	WBGene00010456	K01C8.1	II:8264660-8269914	50.9119	87.7508	0.78541	OK	3.02744	5e-05	0.00324187	yes
XLOC_029651	WBGene00010595	haao-1	V:9505688-9507114	17.3027	29.8801	0.788187	OK	2.28284	5e-05	0.00324187	yes
XLOC_006494	WBGene00017874	acdh-9	II:846866-848602	57.9204	100.097	0.789258	OK	3.00931	5e-05	0.00324187	yes
XLOC_032629	WBGene00021975	Y58A7A.1	V:5067576-5069665	14.4971	25.1062	0.792273	OK	1.90981	0.00105	0.0374436	yes
XLOC_039745	WBGene00003727	nhr-137	X:6661792-6669005	4.86703	8.44168	0.794488	OK	1.84144	0.00115	0.0397542	yes
XLOC_037867	WBGene00009637	nspc-13	X:12357507-12357919	46.2269	80.221	0.795249	OK	1.94305	0.00145	0.0475762	yes
XLOC_012936	WBGene00016434	C35B1.4	IV:4079804-4080946	175.58	305.278	0.79799	OK	2.62901	5e-05	0.00324187	yes
XLOC_001417	WBGene00013931	clec-97	I:11152713-11155369	22.1539	38.5276	0.798332	OK	1.99715	0.00045	0.0193586	yes
XLOC_009403	WBGene00008912,WBGene00185014	F17C8.7,F17C8.9	III:4734456-4737256	10.1141	17.5915	0.798501	OK	2.09097	0.00035	0.0162985	yes
XLOC_002254	WBGene00020917	W01B11.6	I:3287381-3294356	85.0461	148.038	0.799649	OK	2.20508	0.00015	0.00822935	yes
XLOC_019437	WBGene00194949	Y10G11A.90	IV:16417117-16417416	158.391	276.109	0.801747	OK	2.2206	0.00035	0.0162985	yes
XLOC_001963	WBGene00014150	ZK909.6	I:14967298-14968540	22.4929	39.3518	0.80696	OK	1.87681	0.0015	0.0488618	yes
XLOC_036178	WBGene00002253	lbp-1	X:3259101-3259855	94.2635	166.033	0.816699	OK	2.85712	5e-05	0.00324187	yes
XLOC_020537	WBGene00016920	C54E4.5	IV:2146670-2149299	11.2201	19.8299	0.821597	OK	2.09353	0.00035	0.0162985	yes
XLOC_032594	WBGene00020592	ugt-12	V:4887172-4889616	20.7633	36.7228	0.822641	OK	2.82504	5e-05	0.00324187	yes
XLOC_009477	WBGene00019630	emb-1	III:5173436-5173811	266.613	471.626	0.822899	OK	2.61622	5e-05	0.00324187	yes
XLOC_011195	WBGene00016450	clec-5	III:4881913-4883578	14.2066	25.1402	0.823435	OK	2.44866	0.0001	0.00599602	yes
XLOC_038714	WBGene00020732	T23E7.2	X:17671022-17682294	19.9804	35.4722	0.828104	OK	1.76342	0.0015	0.0488618	yes
XLOC_032756	WBGene00018427	F44E7.5	V:5778817-5781015	44.4273	79.0944	0.832129	OK	3.14495	5e-05	0.00324187	yes
XLOC_033160	WBGene00004453	rpl-39	V:7774515-7776086	14179.9	25341.9	0.837676	OK	3.95508	5e-05	0.00324187	yes
XLOC_022632	WBGene00020139	T01B11.2	IV:8449348-8451771	27.087	48.4099	0.837702	OK	2.94189	5e-05	0.00324187	yes
XLOC_032467	WBGene00015043	cyp-34A8	V:3964778-3967871	8.94669	16.0501	0.843155	OK	2.42597	5e-05	0.00324187	yes
XLOC_001061	WBGene00010133	F55H12.2	I:8867797-8868300	19.0292	34.3482	0.852022	OK	1.87491	0.0011	0.0386168	yes
XLOC_031200	WBGene00014954,WBGene00014955	Y102A5C.5,Y102A5C.6	V:16928327-16930098	18.9341	34.4434	0.86324	OK	2.03819	0.0003	0.0145189	yes
XLOC_009842	WBGene00022783,WBGene00044324	tomm-7,ufm-1	III:7857304-7860192	859.894	1566.56	0.865367	OK	2.22627	0.00045	0.0193586	yes
XLOC_014715	WBGene00018070	F35H10.5	IV:8300777-8301099	247.853	451.992	0.866812	OK	2.29886	0.0005	0.0211075	yes
XLOC_014558	WBGene00020445	T12B3.2	IV:7376896-7378900	5.29252	9.71014	0.875538	OK	2.21339	0.0002	0.0104641	yes
XLOC_006068	WBGene00012602	Y38E10A.24	II:12679024-12679404	480.901	884.583	0.879257	OK	3.01421	5e-05	0.00324187	yes
XLOC_036694	WBGene00019937	R07E4.3	X:5953449-5953783	177.134	325.971	0.879905	OK	2.75221	5e-05	0.00324187	yes
XLOC_020639	WBGene00022072	cpg-9	IV:3067845-3069847	106.745	196.905	0.883331	OK	2.76426	5e-05	0.00324187	yes
XLOC_023260	WBGene00044253	M117.6	IV:11827396-11828121	18.3959	34.2132	0.895168	OK	2.40424	0.0007	0.027102	yes
XLOC_028105	WBGene00008707	F11E6.3	IV:17470509-17472025	125.042	233.306	0.899806	OK	3.50277	5e-05	0.00324187	yes
XLOC_029977	WBGene00003771	nlp-33	V:11147343-11147810	63.7761	119.107	0.901165	OK	2.26617	0.0001	0.00599602	yes
XLOC_011042	WBGene00014697	cyp-25A3	III:3837540-3839477	2.66888	4.99601	0.904544	OK	1.96827	0.00085	0.031731	yes
XLOC_033679	WBGene00007947	C35A5.3	V:10497058-10501477	18.967	35.7936	0.916215	OK	2.97479	5e-05	0.00324187	yes
XLOC_028353	WBGene00017506	F16B4.4	V:1594111-1594665	134.781	254.373	0.916332	OK	2.95078	5e-05	0.00324187	yes
XLOC_029304	WBGene00017201	grsp-4	V:7624951-7626462	30.7715	58.0856	0.916585	OK	2.50122	5e-05	0.00324187	yes
XLOC_028541	WBGene00018823	F54E2.1	V:2810426-2811985	66.4717	125.603	0.91806	OK	3.43381	5e-05	0.00324187	yes
XLOC_029265	WBGene00045276	F18E3.13	V:7416115-7416819	32.2453	60.9851	0.919366	OK	2.34273	0.00015	0.00822935	yes
XLOC_022710	WBGene00000693	col-119	IV:8974853-8984575	1826.2	3454.02	0.919431	OK	3.01199	5e-05	0.00324187	yes
XLOC_008949	WBGene00022104	Y71D11A.3	III:1116462-1142928	4.21991	7.98166	0.919476	OK	1.95552	0.0014	0.0462717	yes
XLOC_012384	WBGene00011474	aldo-1	III:13563334-13564990	49.2823	93.6345	0.925971	OK	3.41674	5e-05	0.00324187	yes
XLOC_012458	WBGene00020651	T21D12.12	IV:266152-268370	13.0197	24.7393	0.926113	OK	2.20945	0.0002	0.0104641	yes
XLOC_015260	WBGene00044290	B0035.18	IV:11320319-11320643	194.673	370.374	0.927929	OK	2.53224	5e-05	0.00324187	yes
XLOC_008506	WBGene00012592	Y38E10A.14	II:12623188-12623952	8.39238	16.0403	0.934549	OK	2.09808	0.00025	0.0126882	yes
XLOC_038618	WBGene00020143	T01C8.2	X:16786443-16787620	42.5682	81.7332	0.941146	OK	2.36786	0.00015	0.00822935	yes
XLOC_038519	WBGene00044638	F23A7.8	X:16213372-16213599	2821.59	5443.23	0.947957	OK	3.97802	5e-05	0.00324187	yes
XLOC_011629	WBGene00000835	cuc-1	III:7860465-7861004	167.166	323.091	0.95066	OK	3.26408	5e-05	0.00324187	yes
XLOC_031961	WBGene00017962	fbxa-72	V:674881-676753	19.5006	37.8201	0.955631	OK	2.95898	5e-05	0.00324187	yes
XLOC_029753	WBGene00010183	fipr-13	V:10064502-10064939	18.2789	35.5335	0.959005	OK	1.97903	0.00105	0.0374436	yes
XLOC_031523	WBGene00013947	ZK228.4	V:18462803-18465320	21.129	41.0819	0.959281	OK	2.83315	5e-05	0.00324187	yes
XLOC_011137	WBGene00010904	ugt-62	III:4537276-4540637	49.5926	96.5931	0.961795	OK	3.59837	5e-05	0.00324187	yes
XLOC_009435	WBGene00016452	C35D10.17	III:4867061-4867469	94.361	185.123	0.972219	OK	2.76038	5e-05	0.00324187	yes
XLOC_015178	WBGene00014003	ZK593.3	IV:10916614-10917692	45.5553	89.9201	0.981026	OK	2.80904	5e-05	0.00324187	yes
XLOC_028614	WBGene00018052	F35F10.1	V:3316359-3318027	3.53365	6.98548	0.983198	OK	1.94163	0.00105	0.0374436	yes
XLOC_029900	WBGene00008375	D1054.8	V:10784272-10785369	19.4966	38.6114	0.985809	OK	2.92185	5e-05	0.00324187	yes
XLOC_002710	WBGene00019007	F57B10.14	I:6548643-6554292	1049.47	2079.71	0.986713	OK	2.28367	0.0006	0.0241264	yes
XLOC_038903	WBGene00006551	tbx-32	X:1654434-1657792	1531.09	3039.31	0.98918	OK	3.14171	5e-05	0.00324187	yes
XLOC_031926	WBGene00020015	nhr-210	V:515786-519545	1.80118	3.57755	0.99003	OK	1.87982	0.00135	0.044948	yes
XLOC_033471	WBGene00010597	K06A4.7	V:9489933-9491492	1964.49	3909.13	0.992696	OK	4.20811	5e-05	0.00324187	yes
XLOC_008934	WBGene00021337	Y34F4.2	III:1010534-1011374	10.2516	20.4537	0.996511	OK	1.99975	0.0007	0.027102	yes
XLOC_031376	WBGene00010296	dgat-2	V:17660303-17666039	8.94584	17.8675	0.998049	OK	2.63974	5e-05	0.00324187	yes
XLOC_028152	WBGene00021412	cyp-29A3	V:59241-63509	1.62519	3.24599	0.998053	OK	1.96553	0.001	0.0360399	yes
XLOC_010392	WBGene00001633	gly-8	III:11624990-11628238	13.7615	27.5151	0.999584	OK	2.99983	5e-05	0.00324187	yes
XLOC_023529	WBGene00012875	Y45F10B.13	IV:13549438-13561652	7.55505	15.1461	1.00344	OK	2.04917	0.0002	0.0104641	yes
XLOC_008805	WBGene00001787	gst-39	II:15171150-15171912	11.1977	22.4689	1.00473	OK	2.38885	0.0001	0.00599602	yes
XLOC_005739	WBGene00000656	col-80	II:10695053-10714299	609.02	1222.63	1.00543	OK	3.73487	5e-05	0.00324187	yes
XLOC_023136	WBGene00007449	C08F8.9	IV:11177285-11178597	491.688	988.874	1.00804	OK	3.3659	5e-05	0.00324187	yes
XLOC_036111	WBGene00018744	F53B3.6	X:2864290-2865683	2.30282	4.65172	1.01436	OK	2.022	0.00095	0.0347931	yes
XLOC_037866	WBGene00009635	F42F12.3	X:12350587-12351746	15.826	32.1137	1.02089	OK	2.86611	5e-05	0.00324187	yes
XLOC_034969	WBGene00011753	T13F3.6	V:16270215-16271221	111.397	226.044	1.02089	OK	3.70194	5e-05	0.00324187	yes
XLOC_038755	WBGene00195183	R04A9.9	X:389516-390567	9.44483	19.1669	1.02102	OK	2.05751	0.001	0.0360399	yes
XLOC_032476	WBGene00016788	C49G7.10	V:4040408-4042004	6.78679	13.7919	1.02302	OK	2.30393	0.0002	0.0104641	yes
XLOC_033964	WBGene00008333	C55A6.4	V:11516443-11517885	4.05139	8.34093	1.04179	OK	2.30809	0.00015	0.00822935	yes
XLOC_020596	WBGene00022382	Y94H6A.10	IV:2709899-2710670	40.1622	83.063	1.04837	OK	3.35846	5e-05	0.00324187	yes
XLOC_008557	WBGene00003860	oig-2	II:13006606-13008163	67.8158	141.862	1.0648	OK	2.91011	5e-05	0.00324187	yes
XLOC_014940	WBGene00010274	F58G6.3	IV:9653534-9654227	38.5392	80.6514	1.06537	OK	2.90462	5e-05	0.00324187	yes
XLOC_008608	WBGene00001772	gst-24	II:13610442-13611342	6.98623	14.6255	1.0659	OK	2.25465	0.00025	0.0126882	yes
XLOC_029347	WBGene00016495,WBGene00016496	C37C3.1,C37C3.2	V:7854249-7859911	160.328	338.128	1.07654	OK	5.56218	5e-05	0.00324187	yes
XLOC_012199	WBGene00000671	col-96	III:11705712-11706644	9.90089	20.899	1.07781	OK	2.67657	5e-05	0.00324187	yes
XLOC_039698	WBGene00206386	K10C2.12	X:6420108-6420781	42.5649	90.0605	1.08123	OK	2.26194	0.00045	0.0193586	yes
XLOC_029380	WBGene00015660	catp-3	V:8076084-8079914	3.553	7.60066	1.09709	OK	3.04221	5e-05	0.00324187	yes
XLOC_026477	WBGene00013647	Y105C5B.5	IV:15899923-15901225	291.424	628.908	1.10973	OK	3.54903	5e-05	0.00324187	yes
XLOC_029263	WBGene00017567	F18E3.11	V:7413436-7413840	44.0076	95.2906	1.11458	OK	2.73412	5e-05	0.00324187	yes
XLOC_029036	WBGene00021066	W06H8.2	V:6206814-6208676	1.28118	2.77664	1.11587	OK	2.05126	0.00045	0.0193586	yes
XLOC_012829	WBGene00001699	grd-10	IV:3441090-3441788	5.61032	12.2489	1.1265	OK	2.10271	0.0008	0.0301972	yes
XLOC_038950	WBGene00219959,WBGene00219700	F52D2.14,linc-6	X:1982709-1982935	410.452	896.16	1.12654	OK	3.17989	0.0006	0.0241264	yes
XLOC_028798	WBGene00018206	ugt-61	V:4742426-4745378	5.11236	11.1968	1.13103	OK	2.99688	5e-05	0.00324187	yes
XLOC_002342	WBGene00077701	poml-3	I:4145311-4147136	4.70909	10.3421	1.13501	OK	2.62649	5e-05	0.00324187	yes
XLOC_035602	WBGene00008944	F19B2.5	V:20162623-20164587	29.1595	64.2271	1.13921	OK	3.25159	5e-05	0.00324187	yes
XLOC_031696	WBGene00003764	nlp-26	V:19613527-19614521	45.6014	100.648	1.14217	OK	2.50976	0.0001	0.00599602	yes
XLOC_033629	WBGene00000723	col-150	V:10293564-10294621	1.88534	4.16241	1.1426	OK	2.00952	0.00105	0.0374436	yes
XLOC_031539	WBGene00013081	Y51A2D.14	V:18582627-18582952	700.802	1547.31	1.14269	OK	3.5246	5e-05	0.00324187	yes
XLOC_032767	WBGene00000713	col-140	V:5835852-5836841	1530.33	3398.63	1.15111	OK	4.33924	5e-05	0.00324187	yes
XLOC_039859	WBGene00018523	lact-1	X:7258159-7260377	3.24275	7.20294	1.15137	OK	2.49128	0.00015	0.00822935	yes
XLOC_035093	WBGene00044213	Y102A5C.36	V:16926926-16927447	20.5483	46.1846	1.16839	OK	2.42204	5e-05	0.00324187	yes
XLOC_012827	WBGene00001702	grd-13	IV:3438311-3439502	4.08062	9.1722	1.16848	OK	2.12274	0.0004	0.0178891	yes
XLOC_035904	WBGene00219849	C36C9.10	X:1681751-1681886	1420.45	3202.88	1.17302	OK	2.67609	0.00025	0.0126882	yes
XLOC_037663	WBGene00000751,WBGene00000752	col-178,col-179	X:11199454-11203990	772.129	1748.9	1.17953	OK	4.64488	5e-05	0.00324187	yes
XLOC_033494	WBGene00000720	col-147	V:9632270-9633337	2.87197	6.51761	1.1823	OK	2.30242	0.0001	0.00599602	yes
XLOC_001976	WBGene00004622	rrn-3.1	I:15064837-15068355	586.23	1337.07	1.18953	OK	3.5153	5e-05	0.00324187	yes
XLOC_009028	WBGene00021441	Y39A3CL.3	III:1772508-1778312	1417.44	3233.5	1.18981	OK	2.64014	0.0001	0.00599602	yes
XLOC_038606	WBGene00017726	F22H10.2	X:16678487-16679823	32.1873	73.5218	1.19168	OK	2.414	5e-05	0.00324187	yes
XLOC_012074	WBGene00194861	H04D03.6	III:10438077-10438880	38.843	89.1992	1.19938	OK	2.10067	0.0013	0.0441511	yes
XLOC_030117	WBGene00003762	nlp-24	V:11616282-11618266	68.4879	157.32	1.19978	OK	3.6801	5e-05	0.00324187	yes
XLOC_033191	WBGene00045392,WBGene00045393	F26D11.12,F26D11.13	V:7953353-7955343	5.5728	12.8334	1.20343	OK	2.03268	0.00075	0.0286289	yes
XLOC_032334	WBGene00235094	K08D9.9	V:3236486-3236711	312.375	723.625	1.21196	OK	2.73849	5e-05	0.00324187	yes
XLOC_011491	WBGene00000597	col-8	III:7019582-7020600	527.843	1223.38	1.2127	OK	4.91037	5e-05	0.00324187	yes
XLOC_040717	WBGene00009636	F42F12.4	X:12351977-12352977	21.7023	50.6952	1.224	OK	3.32586	5e-05	0.00324187	yes
XLOC_003146	WBGene00044680	F30A10.13	I:9478466-9479091	37.3344	87.6445	1.23116	OK	2.56443	5e-05	0.00324187	yes
XLOC_010728	WBGene00050914	T12B5.15	III:954294-954652	104.779	246.9	1.23659	OK	3.14436	5e-05	0.00324187	yes
XLOC_034338	WBGene00000733	col-160	V:13200979-13202189	386.144	910.399	1.23736	OK	4.48463	5e-05	0.00324187	yes
XLOC_028831	WBGene00019232	ugt-13	V:4908870-4911458	3.68416	8.70493	1.2405	OK	3.04296	5e-05	0.00324187	yes
XLOC_007965	WBGene00002199	kin-15	II:9431382-9433709	2.38277	5.65632	1.24723	OK	2.64619	5e-05	0.00324187	yes
XLOC_034598	WBGene00045516	F43D2.7	V:14638685-14640015	7.13083	16.9395	1.24825	OK	2.1629	0.00055	0.0230032	yes
XLOC_034163	WBGene00010470	cdr-4	V:12407363-12408592	29.308	70.0467	1.25702	OK	3.84039	5e-05	0.00324187	yes
XLOC_012641	WBGene00019540	K08D12.6	IV:1720789-1723069	71.7436	171.833	1.26008	OK	5.01878	5e-05	0.00324187	yes
XLOC_007153	WBGene00001778	gst-30	II:4933882-4935021	3.4419	8.26552	1.2639	OK	2.35592	0.00015	0.00822935	yes
XLOC_028679	WBGene00019963	R08E5.3	V:3772057-3776136	13.0608	31.6134	1.2753	OK	2.99503	5e-05	0.00324187	yes
XLOC_012828	WBGene00001692	grd-3	IV:3439654-3440456	65.6663	161.434	1.29772	OK	4.34963	5e-05	0.00324187	yes
XLOC_040237	WBGene00015182	B0416.7	X:9296944-9297950	5.39716	13.317	1.303	OK	2.03147	0.00125	0.0426669	yes
XLOC_015127	WBGene00011184	R09H10.7	IV:10621192-10621691	16.7648	41.3689	1.30311	OK	1.7214	0.0011	0.0386168	yes
XLOC_012135	WBGene00000668	col-93	III:10984554-10985608	280.468	692.663	1.30432	OK	5.03565	5e-05	0.00324187	yes
XLOC_001973	WBGene00004677	rrn-3.56	I:15060298-15061159	32.2051	79.9594	1.31198	OK	4.14892	5e-05	0.00324187	yes
XLOC_033963	WBGene00008334	sdz-8	V:11515085-11516178	2.20278	5.47124	1.31254	OK	2.3091	0.00015	0.00822935	yes
XLOC_035776	WBGene00000608	col-19	X:406451-425631	489.916	1248.29	1.34935	OK	5.198	5e-05	0.00324187	yes
XLOC_029478	WBGene00001694	grd-5	V:8619031-8619869	82.8	211.294	1.35155	OK	4.40913	5e-05	0.00324187	yes
XLOC_036721	WBGene00016658	C45B2.1	X:6086123-6086569	127.639	330.488	1.37252	OK	4.49899	5e-05	0.00324187	yes
XLOC_007141	WBGene00000609	col-20	II:4869606-4870791	768.42	2018.42	1.39326	OK	5.45678	5e-05	0.00324187	yes
XLOC_028210	WBGene00004144	pqn-60	V:504038-504616	3.16628	8.36161	1.40099	OK	2.24579	0.00045	0.0193586	yes
XLOC_029370	WBGene00018400	F43H9.4	V:8026690-8028794	15.6336	41.325	1.40237	OK	4.09761	5e-05	0.00324187	yes
XLOC_014195	WBGene00000256	bli-6	IV:6377093-6378195	2.5065	6.71607	1.42194	OK	2.70403	5e-05	0.00324187	yes
XLOC_037512	WBGene00009621	fipr-21	X:10304506-10304948	80.1417	218.359	1.44608	OK	4.40975	5e-05	0.00324187	yes
XLOC_004711	WBGene00001757	gst-9	II:4891579-4893574	1.95378	5.38808	1.4635	OK	2.15918	0.0005	0.0211075	yes
XLOC_007620	WBGene00018393	msra-1	II:7359960-7364107	242.714	669.828	1.46453	OK	4.99767	5e-05	0.00324187	yes
XLOC_031546	WBGene00013489	Y69H2.14	V:18638476-18639591	172.576	480.118	1.47615	OK	5.37713	5e-05	0.00324187	yes
XLOC_033628	WBGene00000722	col-149	V:10289720-10292868	1.81939	5.13214	1.49611	OK	2.59075	0.0001	0.00599602	yes
XLOC_040605	WBGene00000753	col-180	X:11711310-11712280	0.722493	2.08043	1.52583	OK	2.19512	0.00065	0.0256051	yes
XLOC_001363	WBGene00044413	B0205.12	I:10730466-10730712	250.121	737.501	1.56002	OK	3.79348	5e-05	0.00324187	yes
XLOC_015044	WBGene00001752	gst-4	IV:10142161-10143101	19.8805	58.6726	1.56133	OK	4.51287	5e-05	0.00324187	yes
XLOC_012057	WBGene00011554	T07A5.1	III:10303409-10306145	0.594234	1.75629	1.56343	OK	2.26826	0.0008	0.0301972	yes
XLOC_032443	WBGene00018543	ugt-32	V:3841858-3844007	0.655818	1.97536	1.59075	OK	2.54382	0.0004	0.0178891	yes
XLOC_032378	WBGene00001781	gst-33	V:3467452-3468501	1.25352	3.77892	1.59198	OK	2.26948	0.0002	0.0104641	yes
XLOC_036424	WBGene00000133	amt-1	X:4571447-4573914	2.20387	6.6793	1.59966	OK	3.34311	5e-05	0.00324187	yes
XLOC_036720	WBGene00016659	C45B2.2	X:6084738-6085188	4.91032	14.9713	1.60831	OK	2.57766	0.0001	0.00599602	yes
XLOC_000418	WBGene00016064	acd-1	I:4103712-4108045	0.349354	1.06861	1.61297	OK	2.36471	0.0007	0.027102	yes
XLOC_012134	WBGene00000667	col-92	III:10982165-10983253	1.29586	3.97442	1.61684	OK	2.70957	5e-05	0.00324187	yes
XLOC_033661	WBGene00000601	col-12	V:10423906-10425092	0.476697	1.4632	1.61798	OK	2.08654	0.00055	0.0230032	yes
XLOC_031892	WBGene00017082	DC2.5	V:210150-212713	3.39784	10.4886	1.62613	OK	3.62332	5e-05	0.00324187	yes
XLOC_011582	WBGene00020052	R13A5.10	III:7582111-7583047	2.95125	9.16362	1.63459	OK	2.67453	5e-05	0.00324187	yes
XLOC_011232	WBGene00016683	C45G9.12	III:5070430-5071597	11.7731	36.9629	1.65058	OK	2.53907	0.0003	0.0145189	yes
XLOC_004680	WBGene00018267	F41C3.1	II:4752387-4752942	2.53955	8.11009	1.67514	OK	2.11762	0.0011	0.0386168	yes
XLOC_020416	WBGene00000677	col-103	IV:762377-763678	140.026	448.166	1.67834	OK	4.97199	5e-05	0.00324187	yes
XLOC_002755	WBGene00020661	smz-2	I:6872596-6873755	0.607933	1.94903	1.68077	OK	2.40975	0.00065	0.0256051	yes
XLOC_028368	WBGene00019388	K04F1.9	V:1665251-1665949	3.76446	12.0754	1.68156	OK	2.84936	5e-05	0.00324187	yes
XLOC_029495	WBGene00022546	ZC196.2	V:8739436-8742259	0.454203	1.47734	1.70159	OK	2.18875	0.0013	0.0441511	yes
XLOC_010521	WBGene00000673	col-98	III:13018934-13020231	95.9277	317.088	1.72487	OK	6.5236	5e-05	0.00324187	yes
XLOC_038520	WBGene00009067	F23A7.1	X:16217391-16217666	9.67149	32.1643	1.73365	OK	2.48595	0.0004	0.0178891	yes
XLOC_004997	WBGene00200080	C32D5.18	II:6343053-6345925	3355.27	11159.7	1.7338	OK	3.48499	5e-05	0.00324187	yes
XLOC_038646	WBGene00004932	sod-3	X:17087881-17094223	2.10864	7.07388	1.74619	OK	3.00697	5e-05	0.00324187	yes
XLOC_032221	WBGene00019885	R05D8.7	V:2761821-2763179	1.46144	4.90898	1.74803	OK	2.861	5e-05	0.00324187	yes
XLOC_031455	WBGene00045416	Y37H2A.14	V:18143737-18144721	8.45478	28.4533	1.75076	OK	3.74769	5e-05	0.00324187	yes
XLOC_035885	WBGene00017294	F09E10.1	X:1502879-1503219	77.1175	260.595	1.75668	OK	4.26943	5e-05	0.00324187	yes
XLOC_032118	WBGene00021492	comt-5	V:2052285-2053600	0.990811	3.35044	1.75767	OK	2.38585	0.00035	0.0162985	yes
XLOC_034429	WBGene00008985	F20G2.1	V:13752264-13753564	1.67757	5.72	1.76964	OK	2.93515	5e-05	0.00324187	yes
XLOC_031536	WBGene00044210	Y51A2D.21	V:18571832-18572949	5.62715	19.2267	1.77264	OK	2.94327	5e-05	0.00324187	yes
XLOC_035323	WBGene00077692	C08E8.10	V:18339119-18339907	5.19431	18.3849	1.82352	OK	2.60602	0.0003	0.0145189	yes
XLOC_029818	WBGene00007073	ugt-2	V:10398809-10401313	3.7336	13.3481	1.83799	OK	4.59546	5e-05	0.00324187	yes
XLOC_001104	WBGene00077773	F25H5.10	I:9158800-9158986	49.3545	176.537	1.83871	OK	3.04762	0.0006	0.0241264	yes
XLOC_025350	WBGene00199541	Y41E3.460	IV:15059460-15059685	18.9051	69.0923	1.86975	OK	2.66215	0.00035	0.0162985	yes
XLOC_024117	WBGene00000707	col-133	IV:14098334-14099352	1.68314	6.17875	1.87616	OK	3.34386	5e-05	0.00324187	yes
XLOC_008611	WBGene00001760	gst-12	II:13616684-13617937	2.02461	7.4419	1.87803	OK	3.28429	5e-05	0.00324187	yes
XLOC_014531	WBGene00015532	C06E4.3	IV:7260884-7262028	0.761733	2.80775	1.88206	OK	2.64077	0.0003	0.0145189	yes
XLOC_033751	WBGene00008376	D1054.9	V:10785795-10791234	0.259254	0.974559	1.91038	OK	2.01493	5e-05	0.00324187	yes
XLOC_012413	-	-	III:1976846-1976895	19281.2	72713.7	1.91503	OK	2.67717	0.00065	0.0256051	yes
XLOC_040793	WBGene00007344	C05E7.2	X:12938696-12940711	0.548519	2.12119	1.95126	OK	2.56669	0.0007	0.027102	yes
XLOC_015061	WBGene00000698	col-124	IV:10214983-10232552	385.272	1504.67	1.9655	OK	4.15299	5e-05	0.00324187	yes
XLOC_012416	-	-	III:5092685-5093154	6.59028	25.917	1.97548	OK	3.72777	5e-05	0.00324187	yes
XLOC_034337	WBGene00000732	col-159	V:13198229-13199315	16.1754	63.6961	1.9774	OK	6.05893	5e-05	0.00324187	yes
XLOC_032563	WBGene00000712	col-139	V:4652381-4653986	16.3755	67.5342	2.04408	OK	6.14673	5e-05	0.00324187	yes
XLOC_031288	WBGene00011844	T19C9.8	V:17118153-17252309	3.88737	16.429	2.07938	OK	3.29514	5e-05	0.00324187	yes
XLOC_012415	-	-	III:5092009-5092382	10.0516	42.9954	2.09675	OK	3.8441	5e-05	0.00324187	yes
XLOC_006791	WBGene00045457	F33H12.7	II:2586076-2586911	5.82554	25.0326	2.10335	OK	3.83675	5e-05	0.00324187	yes
XLOC_032439	WBGene00019968	R08F11.4	V:3803856-3805527	1.55323	6.79969	2.1302	OK	4.05271	5e-05	0.00324187	yes
XLOC_036175	WBGene00006535	tba-9	X:3252962-3256176	0.83863	3.72138	2.14973	OK	3.68481	5e-05	0.00324187	yes
XLOC_029216	WBGene00017315	ugt-36	V:7167008-7169205	0.332277	1.47468	2.14994	OK	3.06585	5e-05	0.00324187	yes
XLOC_023315	WBGene00000703	col-129	IV:12108670-12110258	17.5418	79.2373	2.17538	OK	6.77489	5e-05	0.00324187	yes
XLOC_014939	WBGene00044107	F58G6.9	IV:9651425-9652484	21.0325	95.116	2.17707	OK	6.13642	5e-05	0.00324187	yes
XLOC_008802	WBGene00045142	Y53F4B.48	II:15165890-15166028	103.355	468.734	2.18116	OK	2.69483	0.00045	0.0193586	yes
XLOC_008050	WBGene00011674	cyp-13A8	II:9805626-9807532	0.199257	0.915301	2.19962	OK	2.51495	0.001	0.0360399	yes
XLOC_040847	WBGene00010705	cyp-14A1	X:13265080-13267338	1.33087	6.24269	2.2298	OK	4.42991	5e-05	0.00324187	yes
XLOC_008235	WBGene00000657	col-81	II:11012394-11013779	9.49487	46.5633	2.29398	OK	6.31793	5e-05	0.00324187	yes
XLOC_034164	WBGene00010473	hrg-2	V:12409368-12410513	1.42911	7.65757	2.42177	OK	4.23046	5e-05	0.00324187	yes
XLOC_021941	WBGene00019515	ugt-19	IV:6076689-6079945	3.29703	17.7575	2.42919	OK	2.1167	5e-05	0.00324187	yes
XLOC_032438	WBGene00019967	cyp-33C8	V:3800775-3803454	3.4152	18.6574	2.44971	OK	6.06485	5e-05	0.00324187	yes
XLOC_004278	WBGene00018380	decr-1.1	II:2353314-2354375	0.893472	4.89387	2.45348	OK	2.71696	0.00075	0.0286289	yes
XLOC_034167	WBGene00008296	cdr-2	V:12414621-12415711	9.59583	52.849	2.4614	OK	6.43037	5e-05	0.00324187	yes
XLOC_036905	WBGene00219372	F01E11.17	X:6979816-6983133	0.454231	2.60566	2.52015	OK	3.36817	5e-05	0.00324187	yes
XLOC_009075	WBGene00016523	C39B5.5	III:2208269-2211296	1.92672	11.122	2.5292	OK	4.31772	5e-05	0.00324187	yes
XLOC_037468	WBGene00000749	col-176	X:10077612-10078738	0.287031	1.70777	2.57283	OK	2.9974	0.0003	0.0145189	yes
XLOC_029159	WBGene00000715	col-142	V:6831162-6832254	21.5087	129.575	2.5908	OK	8.45186	5e-05	0.00324187	yes
XLOC_001975	WBGene00004567	rrn-2.1	I:15064300-15064453	4190.57	26312.9	2.65055	OK	11.1697	5e-05	0.00324187	yes
XLOC_020799	WBGene00219688	linc-21	IV:4242085-4242466	5.83639	46.6499	2.99873	OK	4.07899	5e-05	0.00324187	yes
XLOC_030258	WBGene00006539	tbb-6	V:12261803-12263845	4.39273	35.17	3.00115	OK	7.45548	5e-05	0.00324187	yes
XLOC_032670	WBGene00021731	Y49G5A.1	V:5286342-5287360	2.02723	17.6395	3.12122	OK	5.41941	5e-05	0.00324187	yes
XLOC_001362	WBGene00044646	B0205.14	I:10726917-10727351	4.76227	83.232	4.12742	OK	4.60993	0.00025	0.0126882	yes
XLOC_029296	WBGene00219905	F19F10.13	V:7567998-7568735	1.21993	25.0184	4.35812	OK	6.38642	5e-05	0.00324187	yes
XLOC_028128	WBGene00010961	nduo-2	MtDNA:3361-4328	57.1783	1377.99	4.59095	OK	19.2072	5e-05	0.00324187	yes
XLOC_003360	WBGene00044644	B0205.13	I:10727750-10728795	6.19918	173.693	4.80832	OK	8.67007	5e-05	0.00324187	yes
XLOC_031473	WBGene00008894	F16H6.4	V:18198720-18200754	0	0.531349	inf	OK	nan	5e-05	0.00324187	yes
XLOC_036379	WBGene00017477	F15A8.4	X:4408138-4409063	0.753786	0	#NAME?	OK	nan	0.00135	0.044948	yes
XLOC_005672	WBGene00194935	M02G9.4	II:10317268-10317587	3.73421	0	#NAME?	OK	nan	0.0006	0.0241264	yes
XLOC_030416	WBGene00012335	W07G4.1	V:13033528-13034164	1.5713	0	#NAME?	OK	nan	0.00135	0.044948	yes
XLOC_035868	WBGene00022729	ZK402.2	X:1403743-1404117	0.599201	0	#NAME?	OK	nan	0.00135	0.044948	yes
