# Supplementary material for: A conserved CCM complex promotes apoptosis non-autonomously by regulating zinc homeostasis
Source: Nat Commun. 2019 Apr 17;10:1791. doi: 10.1038/s41467-019-09829-z (PMC6470173; doi:10.1038/s41467-019-09829-z)
Supplement: Supplementary file 6 — Supplementary Data 4 [file 41467_2019_9829_MOESM6_ESM.xlsx]

## Sheet: Genes increased >2-fold (kri-1)
Supplementary Data 4 Chapman et al. 2019
Gene_name	kri-1(ok1251) animals on RNAi
B0462.5	No
B0563.5	No
C02B8.12	No
C05D12.3	No
C07A12.2	No
C08A9.11	No
C18A3.10	No
C25H3.18	No
C27D6.12	No
C32D5.18	No
C34D4.3	No
C36C9.10	No
C41G7.8	No
C44C1.6	No
C45G9.13	No
C49G7.12	No
C54F6.5	No
clec-173	No
clec-84	No
col-167	No
ctc-2	No
D1086.17	No
dmsr-16	No
F08B4.8	No
F09E10.14	No
tts-1	No
F10A3.17	No
F13A7.1	No
F19G12.9	No
F23D12.7	No
F31E9.11	No
F35B3.4	No
F36H1.12	No
F38B2.6	No
F46A8.13	No
F52G3.6	No
F53A9.7	No
F56D6.16	No
F56F10.1	No
flp-32	No
H34I24.2	No
K02E2.11	No
K09E9.4	No
K10C2.14	No
K10D3.6	No
K12C11.6	No
linc-1	No
linc-17	No
linc-71	No
linc-8	No
lips-5	No
M01H9.7	No
M02D8.6	No
M04C3.5	No
M110.10	No
M199.9	No
marc-1	No
mlc-6	No
nlp-42	No
oac-58	No
pqn-60	No
R09H10.7	No
skr-4	No
srx-12	No
T01G5.8	No
T02C12.5	No
T03F6.10	No
T09F5.12	No
T22F3.10	No
T23B12.11	No
ttr-23	No
VZK822L.2	No
W02B12.1	No
W02G9.4	No
W10C8.6	No
Y105C5A.25	No
Y17D7B.7	No
Y22D7AL.15	No
Y22D7AL.15	No
Y22D7AL.15	No
Y22D7AR.10	No
Y34B4A.6	No
Y34F4.1	No
Y36E3A.2	No
Y37H2A.13	No
Y37H2A.14	No
Y39B6A.29	No
Y40C7B.4	No
Y41E3.460	No
Y51A2D.21	No
Y51H4A.11	No
Y51H4A.25	No
Y53F4B.45	No
Y53F4B.48	No
Y54G2A.49	No
Y57E12B.11	No
Y60A3A.16	No
Y67D8C.23	No
Y69A2AL.2	No
Y71G12B.32	No
Y73B6BL.35	No
Y75B8A.11	No
ZC15.11	No
ZC412.10	No
ZK1320.13	No
ZK593.11	No
F28E10.5	No
maf-1	No
T06F4.3	No
T22E5.7	No
W03D2.13	No
aagr-1	Yes
aagr-2	Yes
abt-4	Yes
abu-12	Yes
acdh-8	Yes
acs-10	Yes
acs-18	Yes
acs-2	Yes
adt-2	Yes
alg-3	Yes
alg-4	Yes
aman-3	Yes
ant-1.4	Yes
aqp-4	Yes
arf-1.1	Yes
asp-12	Yes
asp-14	Yes
fah-1	Yes
B0024.4	Yes
B0205.10	Yes
B0238.12	Yes
B0252.8	Yes
B0294.3	Yes
B0302.5	Yes
B0344.1	Yes
B0348.2	Yes
B0348.2	Yes
B0348.2	Yes
B0379.7	Yes
B0416.2	Yes
B0507.6	Yes
best-1	Yes
best-24	Yes
bli-6	Yes
bre-1	Yes
nstp-1	Yes
C01B10.6	Yes
C01B10.6	Yes
C01G10.17	Yes
C01G10.5	Yes
C02E7.6	Yes
C02E7.7	Yes
C03C11.1	Yes
C04E6.7	Yes
C04F12.7	Yes
C04G2.8	Yes
egl-38	Yes
C04G2.9	Yes
C05B5.2	Yes
C05D11.5	Yes
nas-4	Yes
C06B8.2	Yes
C06E1.7	Yes
C07E3.3	Yes
C08E8.4	Yes
C09D4.3	Yes
C10G11.8	Yes
C11E4.7	Yes
C12D12.1	Yes
C14C10.1	Yes
C14C6.5	Yes
C14H10.3	Yes
C15C6.2	Yes
C16B8.3	Yes
C16D9.4	Yes
C17H1.7	Yes
C17H12.12	Yes
C17H12.3	Yes
C17H12.6	Yes
C18A11.1	Yes
C18A11.2	Yes
C18H7.11	Yes
C18H9.6	Yes
C23H4.2	Yes
C24B5.4	Yes
C25F9.11	Yes
C25F9.14	Yes
C26B9.5	Yes
C27A2.12	Yes
C27D8.1	Yes
C27D8.2	Yes
C27H5.2	Yes
C28C12.11	Yes
C28C12.4	Yes
C29F9.3	Yes
C29F9.4	Yes
C30F2.3	Yes
C30F2.4	Yes
C30G7.3	Yes
C31B8.7	Yes
C31H5.4	Yes
C32E8.4	Yes
C32H11.1	Yes
C32H11.4	Yes
C32H11.9	Yes
C33F10.1	Yes
C33F10.11	Yes
C34D10.2	Yes
C34F11.5	Yes
C34H4.1	Yes
C34H4.2	Yes
C36H8.1	Yes
C38C3.3	Yes
C38H2.2	Yes
C39B10.1	Yes
C39H7.1	Yes
C39H7.2	Yes
C39H7.4	Yes
C44B11.6	Yes
C45G9.12	Yes
C45G9.6	Yes
klp-6	Yes
C48B4.1	Yes
C49C3.4	Yes
C49C3.4	Yes
C49C3.9	Yes
C49C8.5	Yes
C50F4.1	Yes
C50F4.9	Yes
C50F7.5	Yes
C54C6.7	Yes
C54D2.1	Yes
C54F6.12	Yes
C55A6.11	Yes
C55A6.7	Yes
catp-4	Yes
cav-2	Yes
cdr-2	Yes
cdr-4	Yes
cebp-1	Yes
ceh-62	Yes
cht-4	Yes
clc-1	Yes
clec-125	Yes
clec-150	Yes
clec-17	Yes
clec-172	Yes
clec-186	Yes
clec-204	Yes
clec-205	Yes
clec-223	Yes
clec-225	Yes
clec-41	Yes
clec-42	Yes
clec-60	Yes
clec-62	Yes
clec-63	Yes
clec-64	Yes
clec-70	Yes
clec-71	Yes
clec-72	Yes
clec-73	Yes
clec-79	Yes
clec-80	Yes
clec-85	Yes
clec-86	Yes
comt-2	Yes
comt-3	Yes
cpr-3	Yes
cth-1	Yes
cyp-13A5	Yes
cyp-13A6	Yes
cyp-33C7	Yes
cyp-33C8	Yes
cyp-33E2	Yes
D1005.4	Yes
acly-1	Yes
D2062.6	Yes
D2096.1	Yes
daf-28	Yes
dct-17	Yes
dod-17	Yes
dod-19	Yes
dod-20	Yes
dod-21	Yes
dod-22	Yes
dod-24	Yes
dpy-13	Yes
dpy-4	Yes
dpy-5	Yes
drd-2	Yes
drr-1	Yes
dyla-1	Yes
E03H12.5	Yes
E04D5.4	Yes
ech-9	Yes
F01D5.1	Yes
F01D5.2	Yes
F01D5.3	Yes
F01D5.5	Yes
F02E11.2	Yes
F02E11.7	Yes
F07A5.2	Yes
F07C6.2	Yes
F07C6.6	Yes
F08G2.5	Yes
F08G5.6	Yes
F08H9.2	Yes
F09A5.2	Yes
F09C12.2	Yes
F09C8.1	Yes
F09G8.5	Yes
F10D7.2	Yes
F11A5.9	Yes
F11E6.6	Yes
F13B6.1	Yes
F13D12.6	Yes
F13H8.1	Yes
F14F8.8	Yes
F14H12.3	Yes
F14H3.12	Yes
F15B9.6	Yes
F17E9.5	Yes
F19B2.5	Yes
F19C7.1	Yes
F19C7.5	Yes
F19C7.6	Yes
F19F10.3	Yes
F20D6.6	Yes
F20G2.5	Yes
F21H7.5	Yes
F22B8.4	Yes
F22B8.7	Yes
F22E12.1	Yes
Y32F6A.5	Yes
F22E5.6	Yes
F23A7.1	Yes
F23H12.5	Yes
F25A2.1	Yes
F25E5.8	Yes
F25F2.1	Yes
F26B1.8	Yes
F27C1.1	Yes
F27C8.5	Yes
F28B12.1	Yes
F29G6.1	Yes
F32A11.3	Yes
F32H5.1	Yes
F33H12.7	Yes
F35E12.4	Yes
F35E12.5	Yes
F35E12.6	Yes
F35E12.8	Yes
F35F10.1	Yes
F35H8.4	Yes
F36D1.7	Yes
F36D3.4	Yes
F38E9.6	Yes
F38H4.4	Yes
F39G3.5	Yes
F40F4.6	Yes
F40F8.7	Yes
F41C3.1	Yes
F41H10.1	Yes
F42A9.7	Yes
F42G4.5	Yes
F44G3.10	Yes
F44G3.2	Yes
F46A8.7	Yes
F46B3.1	Yes
F46C5.1	Yes
F46G10.1	Yes
F47B10.5	Yes
F47B8.2	Yes
F47B8.4	Yes
F48G7.5	Yes
F48G7.8	Yes
F49C12.15	Yes
F49C12.6	Yes
F49C12.7	Yes
F49F1.1	Yes
ubc-1	Yes
F49F1.5	Yes
F49F1.7	Yes
F52B11.5	Yes
F52H2.3	Yes
F52H3.6	Yes
F53A9.6	Yes
F53A9.9	Yes
F53B6.4	Yes
F53C11.1	Yes
F54B8.4	Yes
F54C9.3	Yes
F54D5.3	Yes
F54E2.1	Yes
F55F3.2	Yes
F55G11.2	Yes
F55G11.4	Yes
F55G11.8	Yes
F56C9.7	Yes
F57B1.1	Yes
F58E6.5	Yes
F58F12.4	Yes
F59C6.14	Yes
F59E11.5	Yes
far-7	Yes
fbxa-105	Yes
fbxa-128	Yes
fbxa-143	Yes
fbxa-162	Yes
fbxa-190	Yes
fbxa-24	Yes
fbxa-30	Yes
fbxa-31	Yes
fbxa-53	Yes
fbxa-59	Yes
fbxa-60	Yes
fbxa-88	Yes
fil-1	Yes
fipr-1	Yes
fipr-16	Yes
fipr-2	Yes
fipr-6	Yes
flp-26	Yes
fmo-2	Yes
folt-2	Yes
frk-1	Yes
frpr-9	Yes
ftn-1	Yes
fut-1	Yes
fut-6	Yes
gale-1	Yes
gfi-1	Yes
gipc-1	Yes
gipc-2	Yes
glb-28	Yes
glc-1	Yes
glct-6	Yes
gln-2	Yes
glt-5	Yes
grd-6	Yes
grl-16	Yes
grl-5	Yes
grl-7	Yes
gska-3	Yes
gsp-3	Yes
gst-38	Yes
H02F09.2	Yes
H02F09.3	Yes
H23N18.5	Yes
H43E16.1	Yes
hex-2	Yes
his-11	Yes
hsp-17	Yes
ift-74	Yes
irg-1	Yes
K01H12.4	Yes
K02E11.10	Yes
K02E11.4	Yes
K02E11.6	Yes
K02E11.7	Yes
K02E2.6	Yes
K04A8.1	Yes
K04H4.5	Yes
K05F1.1	Yes
K05F1.10	Yes
K06A9.1	Yes
K06G5.1	Yes
K08C9.2	Yes
K08D8.4	Yes
K08D8.5	Yes
K09C6.9	Yes
K10C2.7	Yes
K10D11.3	Yes
K10D11.5	Yes
K10D11.6	Yes
K10G4.3	Yes
K12H6.9	Yes
kel-10	Yes
klf-1	Yes
lact-3	Yes
lbp-8	Yes
lec-11	Yes
lgc-1	Yes
nhr-57	Yes
lgc-21	Yes
lips-16	Yes
LLC1.121	Yes
LLC1.2	Yes
M04C3.2	Yes
M04D5.3	Yes
M28.10	Yes
M28.8	Yes
M60.2	Yes
M7.8	Yes
mgl-2	Yes
mlk-1	Yes
mlt-11	Yes
mltn-1	Yes
mpst-3	Yes
msd-4	Yes
msp-142	Yes
msp-152	Yes
msp-3	Yes
msp-36	Yes
msp-38	Yes
msp-40	Yes
msp-45	Yes
msp-49	Yes
msp-50	Yes
msp-51	Yes
msp-57	Yes
msp-59	Yes
msp-64	Yes
msp-76	Yes
msp-78	Yes
mtl-1	Yes
mul-1	Yes
nas-4	Yes
nas-5	Yes
nas-5	Yes
ncx-9	Yes
nep-14	Yes
nhr-112	Yes
nhr-162	Yes
nhr-168	Yes
nhr-178	Yes
nhr-21	Yes
nlp-24	Yes
nlp-26	Yes
nlp-3	Yes
nlp-33	Yes
nlp-37	Yes
nlp-42	Yes
nlp-8	Yes
nlt-1	Yes
npr-8	Yes
nspa-5	Yes
nspc-10	Yes
nspc-16	Yes
nspc-17	Yes
nspc-18	Yes
nspc-19	Yes
nspc-20	Yes
nspc-9	Yes
nspd-1	Yes
nspd-2	Yes
nspd-3	Yes
nspd-4	Yes
nspd-7	Yes
nspe-1	Yes
oac-18	Yes
oac-31	Yes
oac-5	Yes
oac-57	Yes
oac-57	Yes
pcp-1	Yes
pgp-1	Yes
pho-9	Yes
pmp-1	Yes
poml-4	Yes
pqn-31	Yes
pqn-94	Yes
qua-1	Yes
R02D5.3	Yes
R03G8.3	Yes
R07B7.6	Yes
R07E5.15	Yes
R08E3.1	Yes
R08E3.1	Yes
R08E3.2	Yes
R08E3.2	Yes
R08E5.3	Yes
R09E10.2	Yes
R09H10.5	Yes
R09H10.5	Yes
R10E9.2	Yes
R12E2.15	Yes
R12E2.7	Yes
ram-2	Yes
rmd-3	Yes
rnh-1.3	Yes
rol-6	Yes
rol-8	Yes
scav-6	Yes
scd-2	Yes
sek-4	Yes
sid-2	Yes
skr-3	Yes
slc-17.9	Yes
slcf-2	Yes
smz-1	Yes
sodh-1	Yes
sox-4	Yes
spe-11	Yes
spe-46	Yes
sph-1	Yes
spin-3	Yes
spp-23	Yes
sqt-1	Yes
sqt-2	Yes
srh-25	Yes
C54D10.13	Yes
srj-29	Yes
srp-7	Yes
srx-134	Yes
ttr-21	Yes
ssq-2	Yes
ssq-3	Yes
ssq-4	Yes
sss-1	Yes
sss-2	Yes
sul-3	Yes
swt-6	Yes
T02B5.1	Yes
T04F8.7	Yes
T05A7.6	Yes
T05B11.4	Yes
T05E12.6	Yes
T05F1.8	Yes
T06A1.1	Yes
T06A1.5	Yes
T06F4.1	Yes
T08B6.2	Yes
T08B6.4	Yes
T09E11.11	Yes
T10E9.4	Yes
T10H10.2	Yes
T11F9.12	Yes
T13F2.9	Yes
T15B7.10	Yes
T15B7.17	Yes
T16A9.5	Yes
T19D12.4	Yes
T19H12.3	Yes
T20D3.2	Yes
T21C9.9	Yes
T21D12.14	Yes
T22B3.3	Yes
igcm-2	Yes
T22F3.11	Yes
T23B3.5	Yes
T23F2.3	Yes
T23F4.2	Yes
T24B8.5	Yes
T24C4.4	Yes
T24F1.5 (nlp-51)	Yes
T25C12.3	Yes
T25C12.3	Yes
T25D10.1	Yes
T25D10.4	Yes
T27A3.4	Yes
T27E7.1	Yes
T28B4.4	Yes
T28H10.3	Yes
T28H11.7	Yes
tag-290	Yes
tat-2	Yes
trx-3	Yes
tsp-1	Yes
tsp-2	Yes
ttm-2	Yes
ttm-5	Yes
ttr-22	Yes
ttr-29	Yes
twk-28	Yes
ugt-16	Yes
ugt-18	Yes
ugt-54	Yes
valv-1	Yes
W01B6.2	Yes
W02B12.12	Yes
W02D9.10	Yes
W03D2.6	Yes
W03D8.9	Yes
W03F9.4	Yes
W04B5.1	Yes
wrt-4	Yes
wrt-6	Yes
xtr-1	Yes
Y106G6D.3	Yes
Y106G6H.13	Yes
Y116A8B.4	Yes
Y18H1A.1	Yes
Y18H1A.10	Yes
Y18H1A.11	Yes
Y32F6A.4	Yes
tag-314	Yes
Y34B4A.9	Yes
Y34F4.4	Yes
Y37E11B.10	Yes
Y37H2A.11	Yes
Y38C1AA.6	Yes
cutl-24	Yes
Y38C1AA.7	Yes
Y38E10A.17	Yes
Y38F1A.8	Yes
Y38H6C.8	Yes
Y39B6A.41	Yes
Y39G8B.9	Yes
Y40D12A.2	Yes
Y40H4A.2	Yes
Y41C4A.11	Yes
Y41C4A.11	Yes
Y41C4A.8	Yes
Y41D4B.15	Yes
hpo-6	Yes
Y43C5A.2	Yes
Y43C5A.3	Yes
Y43F8A.2	Yes
Y46C8AL.11	Yes
Y47D7A.15	Yes
Y47H10A.5	Yes
Y47H9C.1	Yes
Y50E8A.1	Yes
Y51H7C.13	Yes
Y53G8AM.5	Yes
Y54G11A.4	Yes
Y55F3AM.11	Yes
Y57G7A.6	Yes
Y59E9AL.6	Yes
Y66A7A.7	Yes
Y69A2AR.19	Yes
Y69E1A.1	Yes
Y69E1A.2	Yes
Y69H2.9	Yes
Y71G12B.2	Yes
Y75B8A.28	Yes
Y7A9C.1	Yes
Y9C9A.8	Yes
ZC196.5	Yes
ZC21.3	Yes
ZC239.14	Yes
ZC443.4	Yes
zip-5	Yes
ZK1010.5	Yes
ZK1025.3	Yes
ZK1290.10	Yes
ZK1290.14	Yes
ZK1320.2	Yes
ZK180.6	Yes
ZK265.3	Yes
ZK287.9	Yes
ZK353.4	Yes
ZK354.2	Yes
ZK384.4	Yes
ZK484.5	Yes
ZK6.11	Yes
ZK856.18	Yes
ZK856.5	Yes
ZK938.1	Yes
ZK945.7	Yes
