# Supplementary material for: A conserved CCM complex promotes apoptosis non-autonomously by regulating zinc homeostasis
Source: Nat Commun. 2019 Apr 17;10:1791. doi: 10.1038/s41467-019-09829-z (PMC6470173; doi:10.1038/s41467-019-09829-z)
Supplement: Supplementary file 7 — Supplementary Data 5 [file 41467_2019_9829_MOESM7_ESM.xlsx]

## Sheet: Genes decreased >2-fold (kri-1)
Supplementary Data 5 Chapman et al. 2019
Gene_name	Wild Type animals on RNAi
C33G8.3	No
cpr-5	No
E02H4.7	No
F22F7.8	No
F33E11.7	No
ilys-5	No
nhr-114	No
R74.11	No
Y102A5C.5	No
Y102A5C.6	No
ZK228.4	No
ZK550.2	No
aqp-1	Yes
asp-8	Yes
B0507.8	Yes
C08B6.2	Yes
C10C5.4	Yes
C30G12.2	Yes
C42D4.2	Yes
C44C1.5	Yes
C46F2.1	Yes
C53A3.2	Yes
clec-10	Yes
clec-165	Yes
clec-166	Yes
clec-170	Yes
clec-218	Yes
clec-26	Yes
clec-265	Yes
clec-52	Yes
clec-8	Yes
col-165	Yes
col-43	Yes
cpt-3	Yes
cyp-14A2	Yes
cyp-25A1	Yes
cyp-35A5	Yes
cyp-35C1	Yes
daf-36	Yes
dhs-23	Yes
dhs-25	Yes
dhs-26	Yes
E01G6.3	Yes
F09B12.3	Yes
F14E5.1	Yes
F22H10.6	Yes
F23F12.13	Yes
F26C11.1	Yes
F31D4.8	Yes
F31F4.1	Yes
F32A5.3	Yes
F38A1.9	Yes
F55E10.6	Yes
fat-7	Yes
fpn-1.2	Yes
gba-4	Yes
gst-10	Yes
ifc-1	Yes
irg-2	Yes
K07G5.5	Yes
K11G9.3	Yes
lipl-5	Yes
lys-10	Yes
lys-4	Yes
lys-6	Yes
M04C9.4	Yes
oac-20	Yes
oac-54	Yes
oac-6	Yes
pcp-3	Yes
pho-1	Yes
R10E8.6	Yes
sdz-24	Yes
spp-17	Yes
spp-4	Yes
T01D3.6	Yes
T05E12.3	Yes
T16G1.6	Yes
T16G12.1	Yes
T16G12.7	Yes
tsp-10	Yes
ttr-44	Yes
ugt-30	Yes
ugt-43	Yes
ugt-53	Yes
ugt-6	Yes
vit-1	Yes
vit-5	Yes
W03D8.8	Yes
Y102A5C.36	Yes
Y113G7B.12	Yes
Y116F11A.6	Yes
Y32F6B.1	Yes
Y45G12C.1	Yes
ZC266.1	Yes
zipt-2.3	Yes
ZK1240.5	Yes
ZK673.1	Yes
ZK822.1	Yes
